# Supplementary material for: 2,3,5,6-Tetra­fluoro-1,4-bis­({[(thio­phen-2-yl)methyl­idene]amino}­meth­yl)benzene
Source: Acta Crystallogr Sect E Struct Rep Online. 2014 Jun 4;70(Pt 7):o749. doi: 10.1107/S1600536814012434 (PMC4120615; doi:10.1107/S1600536814012434)
Supplement: Supplementary file 1 [file e-70-0o749-sup1.cif]

##############################################################################
#                                                                            #
# This CIF contains the data in a paper accepted for publication in          #
# Acta Crystallographica Section E. It conforms to the requirements of       #
# Notes for Authors for Acta Crystallographica Section E, and has been       #
# peer reviewed under the auspices of the IUCr Commission on Journals.       #
#                                                                            #
# Full details of the Crystallographic Information File format               #
# are given in the paper "The Crystallographic Information File (CIF):       #
# a New Standard Archive File for Crystallography" by S. R. Hall, F. H.      #
# Allen and I. D. Brown [Acta Cryst. (1991), A47, 655-685].                  #
#                                                                            #
# The current version of the core CIF dictionary is obtainable from          #
# ftp://ftp.iucr.org/pub/cif_core.dic.                                       #
#                                                                            #
# Software is freely available for graphical display of the structure(s)     #
# in this CIF. For information consult the CIF software page                 #
# http://www.iucr.org/resources/cif/software.                                #
#                                                                            #
# This file may be used for bona fide research purposes within the           #
# scientific community so long as proper attribution is given to the journal # 
# article from which it was obtained.                                        #
#                                                                            #
##############################################################################
data_I
_audit_creation_method     SHELXL-97
_database_code_depnum_ccdc_archive     'CCDC 1005697'
_chemical_name_systematic
;
2,3,5,6-Tetrafluoro-1,4-bis({[(thiophen-2-yl)methylidene]amino}methyl)benzene
;
_chemical_name_common     ?
_chemical_formula_moiety     'C18 H12 F4 N2 S2'
_chemical_formula_sum     'C18 H12 F4 N2 S2'
_chemical_formula_iupac     'C18 H12 F4 N2 S2'
_chemical_formula_weight     396.42
_chemical_melting_point     ?
_symmetry_cell_setting     monoclinic
_symmetry_space_group_name_H-M     'P 21/c'
_symmetry_space_group_name_Hall     '-P 2ybc'
loop_
    _symmetry_equiv_pos_as_xyz
    'x, y, z'
    '-x, y+1/2, -z+1/2'
    '-x, -y, -z'
    'x, -y-1/2, z-1/2'
_cell_length_a     15.500(7)
_cell_length_b     4.865(2)
_cell_length_c     11.713(6)
_cell_angle_alpha     90.00
_cell_angle_beta     95.371(9)
_cell_angle_gamma     90.00
_cell_volume     879.3(7)
_cell_formula_units_Z     2
_cell_measurement_reflns_used     5195
_cell_measurement_theta_min     2.64
_cell_measurement_theta_max     31.71
_cell_measurement_temperature     296(2)
_exptl_crystal_description     shape
_exptl_crystal_colour     colourless
_exptl_crystal_size_max     0.24
_exptl_crystal_size_mid     0.22
_exptl_crystal_size_min     0.20
_exptl_crystal_density_diffrn     1.497
_exptl_crystal_density_meas     ?
_exptl_crystal_density_method     'not measured'
_exptl_crystal_F_000     404
_exptl_absorpt_coefficient_mu     0.347
_exptl_absorpt_correction_type     multi-scan
_exptl_absorpt_process_details     '(SADABS; Sheldrick, 2003)'
_exptl_absorpt_correction_T_min     0.9214
_exptl_absorpt_correction_T_max     0.9339
_exptl_special_details
;
;
_diffrn_ambient_temperature     296(2)
_diffrn_radiation_type     MoK\a
_diffrn_radiation_wavelength     0.71073
_diffrn_radiation_source     'fine-focus sealed tube'
_diffrn_radiation_monochromator     graphite
_diffrn_measurement_device_type     'Bruker SMART APEX CCD'
_diffrn_measurement_method     'phi and omega scans'
_diffrn_detector_area_resol_mean     ?
_diffrn_reflns_number     6136
_diffrn_reflns_av_R_equivalents     0.0177
_diffrn_reflns_av_sigmaI/netI     0.0157
_diffrn_reflns_theta_min     2.64
_diffrn_reflns_theta_max     25.02
_diffrn_reflns_theta_full     25.02
_diffrn_measured_fraction_theta_max     0.994
_diffrn_measured_fraction_theta_full     0.994
_diffrn_reflns_limit_h_min     -18
_diffrn_reflns_limit_h_max     17
_diffrn_reflns_limit_k_min     -5
_diffrn_reflns_limit_k_max     5
_diffrn_reflns_limit_l_min     -13
_diffrn_reflns_limit_l_max     12
_diffrn_standards_number     ?
_diffrn_standards_interval_count     ?
_diffrn_standards_interval_time     ?
_diffrn_standards_decay_%     ?
_refine_special_details
;
 Refinement of F^2^ against ALL reflections.  The weighted R-factor wR and
 goodness of fit S are based on F^2^, conventional R-factors R are based
 on F, with F set to zero for negative F^2^. The threshold expression of
 F^2^ > 2sigma(F^2^) is used only for calculating R-factors(gt) etc. and is
 not relevant to the choice of reflections for refinement.  R-factors based
 on F^2^ are statistically about twice as large as those based on F, and R-
 factors based on ALL data will be even larger.
;
_reflns_number_total     1541
_reflns_number_gt     1427
_reflns_threshold_expression     I>2sigma(I)
_refine_ls_structure_factor_coef     Fsqd
_refine_ls_matrix_type     full
_refine_ls_R_factor_all     0.0320
_refine_ls_R_factor_gt     0.0297
_refine_ls_wR_factor_gt     0.0861
_refine_ls_wR_factor_ref     0.0900
_refine_ls_goodness_of_fit_ref     1.023
_refine_ls_restrained_S_all     1.023
_refine_ls_number_reflns     1541
_refine_ls_number_parameters     118
_refine_ls_number_restraints     0
_refine_ls_hydrogen_treatment     constr
_refine_ls_weighting_scheme     calc
_refine_ls_weighting_details
         'calc w=1/[\s^2^(Fo^2^)+(0.0516P)^2^+0.2970P] where P=(Fo^2^+2Fc^2^)/3'
_atom_sites_solution_hydrogens     geom
_atom_sites_solution_primary     direct
_atom_sites_solution_secondary     difmap
_refine_ls_shift/su_max     0.001
_refine_ls_shift/su_mean     0.000
_refine_diff_density_max     0.182
_refine_diff_density_min     -0.280
_refine_ls_extinction_method     none
_refine_ls_extinction_coef     ?
loop_
    _atom_type_symbol
    _atom_type_description
    _atom_type_scat_dispersion_real
    _atom_type_scat_dispersion_imag
    _atom_type_scat_source
    'C' 'C' 0.0033 0.0016
                         'International Tables Vol C Tables 4.2.6.8 and 6.1.1.4'
    'H' 'H' 0.0000 0.0000
                         'International Tables Vol C Tables 4.2.6.8 and 6.1.1.4'
    'N' 'N' 0.0061 0.0033
                         'International Tables Vol C Tables 4.2.6.8 and 6.1.1.4'
    'F' 'F' 0.0171 0.0103
                         'International Tables Vol C Tables 4.2.6.8 and 6.1.1.4'
    'S' 'S' 0.1246 0.1234
                         'International Tables Vol C Tables 4.2.6.8 and 6.1.1.4'
_computing_data_collection     'APEX2 (Bruker, 2007)'
_computing_cell_refinement     'APEX2 and SAINT (Bruker, 2007)'
_computing_data_reduction     'SAINT (Bruker, 2007)'
_computing_structure_solution     'SHELXS97 (Sheldrick, 2008)'
_computing_structure_refinement     'SHELXL97 (Sheldrick, 2008)'
_computing_molecular_graphics
                     'SHELXTL (Sheldrick, 2008) and DIAMOND (Brandenburg, 2005)'
_computing_publication_material     'SHELXTL (Sheldrick, 2008)'
loop_
    _atom_site_type_symbol
    _atom_site_label
    _atom_site_fract_x
    _atom_site_fract_y
    _atom_site_fract_z
    _atom_site_U_iso_or_equiv
    _atom_site_adp_type
    _atom_site_calc_flag
    _atom_site_refinement_flags
    _atom_site_occupancy
    _atom_site_symmetry_multiplicity
    _atom_site_disorder_assembly
    _atom_site_disorder_group
    C C1 0.43101(11) 0.7020(4) 0.85018(19) 0.0605(5) Uani d . 1 1 . .
    H H1 0.4750 0.8166 0.8818 0.073 Uiso calc R 1 1 . .
    C C2 0.40375(12) 0.6938(4) 0.73736(18) 0.0610(5) Uani d . 1 1 . .
    H H2 0.4266 0.8036 0.6826 0.073 Uiso calc R 1 1 . .
    C C3 0.33673(12) 0.5000(4) 0.71153(16) 0.0531(4) Uani d . 1 1 . .
    H H3 0.3110 0.4671 0.6378 0.064 Uiso calc R 1 1 . .
    C C4 0.31367(10) 0.3652(3) 0.80758(13) 0.0427(4) Uani d . 1 1 . .
    C C5 0.24772(9) 0.1542(3) 0.81301(13) 0.0428(4) Uani d . 1 1 . .
    H H5 0.2214 0.0838 0.7446 0.051 Uiso calc R 1 1 . .
    C C6 0.15903(10) -0.1584(3) 0.89660(15) 0.0464(4) Uani d . 1 1 . .
    H H6A 0.1831 -0.3231 0.9338 0.056 Uiso calc R 1 1 . .
    H H6B 0.1440 -0.2005 0.8162 0.056 Uiso calc R 1 1 . .
    C C7 0.07804(9) -0.0748(3) 0.95097(13) 0.0376(3) Uani d . 1 1 . .
    C C8 0.05197(9) -0.2024(3) 1.04813(12) 0.0388(3) Uani d . 1 1 . .
    C C9 0.02329(9) 0.1316(3) 0.90476(12) 0.0388(3) Uani d . 1 1 . .
    F F1 0.10088(7) -0.4083(2) 1.09813(8) 0.0566(3) Uani d . 1 1 . .
    F F2 0.04382(6) 0.2659(2) 0.80981(8) 0.0549(3) Uani d . 1 1 . .
    N N1 0.22433(8) 0.0614(3) 0.90663(12) 0.0445(3) Uani d . 1 1 . .
    S S1 0.37524(3) 0.47708(10) 0.92848(4) 0.05398(19) Uani d . 1 1 . .
loop_
    _atom_site_aniso_label
    _atom_site_aniso_U_11
    _atom_site_aniso_U_22
    _atom_site_aniso_U_33
    _atom_site_aniso_U_12
    _atom_site_aniso_U_13
    _atom_site_aniso_U_23
    C1 0.0407(9) 0.0496(10) 0.0913(15) -0.0038(8) 0.0063(9) -0.0024(10)
    C2 0.0532(10) 0.0521(10) 0.0809(14) 0.0022(9) 0.0229(9) 0.0114(10)
    C3 0.0513(10) 0.0576(11) 0.0517(10) 0.0049(8) 0.0108(8) 0.0013(8)
    C4 0.0354(7) 0.0451(9) 0.0477(9) 0.0048(6) 0.0052(6) -0.0031(7)
    C5 0.0349(7) 0.0481(9) 0.0453(9) 0.0027(7) 0.0031(6) -0.0075(7)
    C6 0.0391(8) 0.0437(9) 0.0575(10) -0.0013(7) 0.0107(7) -0.0063(7)
    C7 0.0327(7) 0.0371(8) 0.0427(8) -0.0012(6) 0.0024(6) -0.0045(6)
    C8 0.0366(7) 0.0355(8) 0.0429(8) 0.0042(6) -0.0033(6) 0.0009(6)
    C9 0.0409(8) 0.0389(8) 0.0365(8) -0.0034(6) 0.0030(6) 0.0009(6)
    F1 0.0541(6) 0.0549(6) 0.0601(6) 0.0183(5) 0.0013(5) 0.0136(5)
    F2 0.0608(6) 0.0565(6) 0.0492(6) 0.0035(5) 0.0144(4) 0.0145(5)
    N1 0.0341(7) 0.0488(8) 0.0510(8) -0.0003(6) 0.0056(6) -0.0053(6)
    S1 0.0457(3) 0.0584(3) 0.0562(3) -0.00403(19) -0.0039(2) -0.0020(2)
_geom_special_details
;
 All esds (except the esd in the dihedral angle between two l.s. planes)
 are estimated using the full covariance matrix.  The cell esds are taken
 into account individually in the estimation of esds in distances, angles
 and torsion angles; correlations between esds in cell parameters are only
 used when they are defined by crystal symmetry.  An approximate (isotropic)
 treatment of cell esds is used for estimating esds involving l.s. planes.
;
loop_
    _geom_bond_atom_site_label_1
    _geom_bond_atom_site_label_2
    _geom_bond_site_symmetry_2
    _geom_bond_distance
    _geom_bond_publ_flag
    C1 C2 . 1.350(3) ?
    C1 S1 . 1.713(2) ?
    C1 H1 . 0.9300 ?
    C2 C3 . 1.414(3) ?
    C2 H2 . 0.9300 ?
    C3 C4 . 1.378(2) ?
    C3 H3 . 0.9300 ?
    C4 C5 . 1.454(2) ?
    C4 S1 . 1.7202(17) ?
    C5 N1 . 1.270(2) ?
    C5 H5 . 0.9300 ?
    C6 N1 . 1.469(2) ?
    C6 C7 . 1.515(2) ?
    C6 H6A . 0.9700 ?
    C6 H6B . 0.9700 ?
    C7 C8 . 1.389(2) ?
    C7 C9 . 1.391(2) ?
    C8 F1 . 1.3555(17) ?
    C8 C9 3_557 1.380(2) ?
    C9 F2 . 1.3531(18) ?
    C9 C8 3_557 1.380(2) ?
loop_
    _geom_angle_atom_site_label_1
    _geom_angle_atom_site_label_2
    _geom_angle_atom_site_label_3
    _geom_angle_site_symmetry_1
    _geom_angle_site_symmetry_3
    _geom_angle
    _geom_angle_publ_flag
    C2 C1 S1 . . 112.19(15) ?
    C2 C1 H1 . . 123.9 ?
    S1 C1 H1 . . 123.9 ?
    C1 C2 C3 . . 112.68(17) ?
    C1 C2 H2 . . 123.7 ?
    C3 C2 H2 . . 123.7 ?
    C4 C3 C2 . . 112.58(17) ?
    C4 C3 H3 . . 123.7 ?
    C2 C3 H3 . . 123.7 ?
    C3 C4 C5 . . 127.50(15) ?
    C3 C4 S1 . . 110.81(13) ?
    C5 C4 S1 . . 121.70(12) ?
    N1 C5 C4 . . 123.20(14) ?
    N1 C5 H5 . . 118.4 ?
    C4 C5 H5 . . 118.4 ?
    N1 C6 C7 . . 111.25(13) ?
    N1 C6 H6A . . 109.4 ?
    C7 C6 H6A . . 109.4 ?
    N1 C6 H6B . . 109.4 ?
    C7 C6 H6B . . 109.4 ?
    H6A C6 H6B . . 108.0 ?
    C8 C7 C9 . . 115.32(13) ?
    C8 C7 C6 . . 122.69(14) ?
    C9 C7 C6 . . 121.97(14) ?
    F1 C8 C9 . 3_557 118.11(13) ?
    F1 C8 C7 . . 119.36(13) ?
    C9 C8 C7 3_557 . 122.51(14) ?
    F2 C9 C8 . 3_557 118.72(13) ?
    F2 C9 C7 . . 119.11(13) ?
    C8 C9 C7 3_557 . 122.16(14) ?
    C5 N1 C6 . . 116.10(14) ?
    C1 S1 C4 . . 91.74(10) ?
loop_
    _geom_torsion_atom_site_label_1
    _geom_torsion_atom_site_label_2
    _geom_torsion_atom_site_label_3
    _geom_torsion_atom_site_label_4
    _geom_torsion_site_symmetry_1
    _geom_torsion_site_symmetry_2
    _geom_torsion_site_symmetry_3
    _geom_torsion_site_symmetry_4
    _geom_torsion
    _geom_torsion_publ_flag
    S1 C1 C2 C3 . . . . -0.6(2) ?
    C1 C2 C3 C4 . . . . 0.7(2) ?
    C2 C3 C4 C5 . . . . -179.95(15) ?
    C2 C3 C4 S1 . . . . -0.37(19) ?
    C3 C4 C5 N1 . . . . -172.30(16) ?
    S1 C4 C5 N1 . . . . 8.2(2) ?
    N1 C6 C7 C8 . . . . -113.68(16) ?
    N1 C6 C7 C9 . . . . 68.1(2) ?
    C9 C7 C8 F1 . . . . 179.22(13) ?
    C6 C7 C8 F1 . . . . 0.8(2) ?
    C9 C7 C8 C9 . . . 3_557 0.5(2) ?
    C6 C7 C8 C9 . . . 3_557 -177.86(14) ?
    C8 C7 C9 F2 . . . . -179.81(13) ?
    C6 C7 C9 F2 . . . . -1.4(2) ?
    C8 C7 C9 C8 . . . 3_557 -0.5(2) ?
    C6 C7 C9 C8 . . . 3_557 177.88(14) ?
    C4 C5 N1 C6 . . . . -177.93(14) ?
    C7 C6 N1 C5 . . . . -120.34(16) ?
    C2 C1 S1 C4 . . . . 0.36(15) ?
    C3 C4 S1 C1 . . . . 0.02(14) ?
    C5 C4 S1 C1 . . . . 179.62(14) ?
loop_
    _geom_hbond_atom_site_label_D
    _geom_hbond_atom_site_label_H
    _geom_hbond_atom_site_label_A
    _geom_hbond_site_symmetry_A
    _geom_hbond_distance_DH
    _geom_hbond_distance_HA
    _geom_hbond_distance_DA
    _geom_hbond_angle_DHA
    _geom_hbond_publ_flag
    C6 H6A F1 . 0.97 2.44 2.873(3) 107 no
    C5 H5 F1 4_555 0.93 2.56 3.446(2) 159 yes
    C6 H6B F1 4_555 0.97 2.63 3.542(2) 156 yes
_shelx_res_checksum     27600
_iucr_refine_instructions_details
;
TITL I in P2(1)/c
CELL 0.71073  15.4999   4.8650  11.7127  90.000  95.371  90.000
ZERR    2.00   0.0072   0.0023   0.0055   0.000   0.009   0.000
LATT 1
SYMM -X, 0.5+Y, 0.5-Z
SFAC C  H  N  F  S
UNIT 36 24 4 8 4
omit 1 0 0
omit -3 2 6
omit -4 2 4
omit 3 2 3
omit 0 1 5
omit -7 0 4
OMIT  -3.00  50.06
L.S. 50
ACTA
BOND $H
FMAP 2
PLAN 12
HTAB
CONF
SIZE 0.24 0.22 0.20
TEMP 23.000
WGHT    0.040500    0.320700
FVAR       0.36587
MOLE 1
C1    1    0.431022    0.701955    0.850130    11.00000    0.04078    0.04962 =
         0.09142   -0.00244    0.00643   -0.00372
AFIX  43
H1    2    0.475030    0.816445    0.881680    11.00000   -1.20000
AFIX   0
C2    1    0.403734    0.693758    0.737378    11.00000    0.05342    0.05211 =
         0.08064    0.01146    0.02295    0.00222
AFIX  43
H2    2    0.426516    0.803615    0.682568    11.00000   -1.20000
AFIX   0
C3    1    0.336728    0.499987    0.711571    11.00000    0.05128    0.05768 =
         0.05163    0.00132    0.01081    0.00501
AFIX  43
H3    2    0.311048    0.467173    0.637863    11.00000   -1.20000
AFIX   0
C4    1    0.313666    0.365189    0.807555    11.00000    0.03540    0.04524 =
         0.04760   -0.00315    0.00520    0.00489
C5    1    0.247739    0.154173    0.813019    11.00000    0.03494    0.04805 =
         0.04552   -0.00755    0.00299    0.00278
AFIX  43
H5    2    0.221433    0.083716    0.744593    11.00000   -1.20000
AFIX   0
C6    1    0.159009   -0.158443    0.896600    11.00000    0.03925    0.04382 =
         0.05740   -0.00627    0.01068   -0.00127
AFIX  23
H6A   2    0.183091   -0.323114    0.933839    11.00000   -1.20000
H6B   2    0.144014   -0.200552    0.816242    11.00000   -1.20000
AFIX   0
C7    1    0.078021   -0.074779    0.950979    11.00000    0.03269    0.03696 =
         0.04273   -0.00457    0.00231   -0.00135
C8    1    0.051984   -0.202361    1.048108    11.00000    0.03658    0.03544 =
         0.04296    0.00070   -0.00341    0.00417
C9    1    0.023290    0.131578    0.904784    11.00000    0.04097    0.03901 =
         0.03653    0.00083    0.00314   -0.00345
F1    4    0.100895   -0.408211    1.098137    11.00000    0.05415    0.05494 =
         0.06020    0.01363    0.00132    0.01835
F2    4    0.043819    0.265922    0.809814    11.00000    0.06082    0.05654 =
         0.04927    0.01454    0.01441    0.00352
N1    3    0.224334    0.061414    0.906622    11.00000    0.03409    0.04877 =
         0.05089   -0.00526    0.00566   -0.00031
S1    5    0.375232    0.477068    0.928489    11.00000    0.04581    0.05853 =
         0.05625   -0.00198   -0.00387   -0.00405
HKLF 4
REM  A in P2(1)/c
REM R1 =  0.0297 for    1427 Fo > 4sig(Fo)  and  0.0320 for all    1541 data
REM    118 parameters refined using      0 restraints
END
WGHT      0.0390      0.3282
REM Instructions for potential hydrogen bonds
EQIV $1 x, -y-1/2, z-1/2
HTAB C5 F1_$1
HTAB C6 F1_$1
REM Highest difference peak  0.178,  deepest hole -0.280,  1-sigma level  0.037
Q1    1   0.0442 -0.0278  0.9162  11.00000  0.05    0.18
Q2    1   0.0608  0.0438  0.9415  11.00000  0.05    0.17
Q3    1   0.0562 -0.1601  0.9834  11.00000  0.05    0.17
Q4    1   0.1093 -0.1153  0.9182  11.00000  0.05    0.16
Q5    1   0.3552  0.4515  0.9999  11.00000  0.05    0.15
Q6    1   0.3352  0.4007  0.8638  11.00000  0.05    0.15
Q7    1  -0.0205  0.1285  0.9147  11.00000  0.05    0.13
Q8    1   0.2824  0.2807  0.8167  11.00000  0.05    0.12
Q9    1   0.0007 -0.2203  1.0481  11.00000  0.05    0.12
Q10   1   0.3976  0.7266  0.7983  11.00000  0.05    0.11
Q11   1   0.3174  0.4581  0.7669  11.00000  0.05    0.11
Q12   1   0.1652 -0.3278  0.8553  11.00000  0.05    0.10
;
data_1
_journal_date_recd_electronic     2014-05-03
_journal_date_accepted     2014-05-28
_journal_name_full     'Acta Crystallographica, Section E'
_journal_year     2014
_journal_volume     70
_journal_issue      7
_journal_page_first     o749
_journal_page_last     o749
_journal_paper_category     QO
_journal_paper_doi     10.1107/S1600536814012434
_journal_coeditor_code     IM2454
_publ_contact_author_name     'Prof. Ming-Yang He'
_publ_contact_author_address
;
'Ming-Yang He'
Key Laboratory of Fine Petro-chemical Technology
Changzhou University
Changzhou 213164
People's Republic of China
;
_publ_contact_author_email     'hemingyangjpu@yahoo.com'
_publ_contact_author_fax     '86-519-86330251'
_publ_contact_author_phone     '86-519-86330251'
_publ_section_title
;
2,3,5,6-Tetrafluoro-1,4-bis({[(thiophen-2-yl)methylidene]amino}methyl)benzene
;
loop_
    _publ_author_name
    _publ_author_address
    'Ning Gao'
;
School of Petrochemical Engineering
Changzhou University
Changzhou 213164
People's Republic of China
;
    'Hai-Kun Luo'
;
School of Petrochemical Engineering
Changzhou University
Changzhou 213164
People's Republic of China
;
    'Rui-Rui Qin'
;
School of Petrochemical Engineering
Changzhou University
Changzhou 213164
People's Republic of China
;
    'Ming-Yang He'
;
School of Petrochemical Engineering
Changzhou University
Changzhou 213164
People's Republic of China
;
