# Supplementary material for: 2,3,5,6-Tetra­fluoro-1,4-bis­({[(thio­phen-2-yl)methyl­idene]amino}­meth­yl)benzene
Source: Acta Crystallogr Sect E Struct Rep Online. 2014 Jun 4;70(Pt 7):o749. doi: 10.1107/S1600536814012434 (PMC4120615; doi:10.1107/S1600536814012434)
Supplement: Supplementary file 2 [file e-70-0o749-Isup2.hkl]

# 
# h,k,l, Fc-squared, Fo-squared, sigma(Fo-squared) and status flag 
# 
data_I
_shelx_title ' A in P2(1)/c' 
_shelx_refln_list_code          4 
_shelx_F_calc_maximum       91.10 
_exptl_crystal_F_000       404.00 
_reflns_d_resolution_high  0.8402 
 
loop_ 
 _symmetry_equiv_pos_as_xyz 
 'x, y, z' 
 '-x, y+1/2, -z+1/2' 
 '-x, -y, -z' 
 'x, -y-1/2, z-1/2' 
 
_cell_length_a    15.4999 
_cell_length_b     4.8650 
_cell_length_c    11.7127 
_cell_angle_alpha  90.000 
_cell_angle_beta   95.371 
_cell_angle_gamma  90.000 
 
_shelx_F_squared_multiplier     1.000 
 
loop_ 
 _refln_index_h 
 _refln_index_k 
 _refln_index_l 
 _refln_F_squared_calc 
 _refln_F_squared_meas 
 _refln_F_squared_sigma 
 _refln_observed_status 
   2   0   0      733.61      638.99     40.64 o 
   4   0   0     2548.56     2225.48    137.23 o 
   5   0   0     1078.74     1033.33     19.09 o 
   6   0   0     1424.72     1451.51     35.00 o 
   7   0   0     1686.97     1663.08     23.57 o 
   8   0   0       26.91       19.54      0.60 o 
   9   0   0      100.90       95.83      1.60 o 
  10   0   0      121.03      137.09      2.73 o 
  11   0   0      101.87       71.58      2.32 o 
  12   0   0       56.34       51.56      1.32 o 
  13   0   0      175.86      173.23      3.49 o 
  14   0   0       88.69       90.56      2.12 o 
  15   0   0      392.49      384.07      7.20 o 
  16   0   0       29.09       29.58      1.11 o 
  17   0   0       79.66       74.49      1.98 o 
  18   0   0        1.78        1.72      0.48 o 
   1   1   0        7.60        6.00      0.17 o 
   2   1   0      207.40      229.72      2.56 o 
   3   1   0     4523.39     4437.13     44.14 o 
   4   1   0     2098.05     2092.73     23.11 o 
   5   1   0      437.93      458.40      5.67 o 
   6   1   0     1117.58     1170.70     12.97 o 
   7   1   0      354.25      375.60      3.60 o 
   8   1   0        2.15        0.52      0.14 o 
   9   1   0      758.56      771.74      9.74 o 
  10   1   0      141.55      153.30      2.45 o 
  11   1   0      181.63      186.56      2.95 o 
  12   1   0       13.53       12.60      0.54 o 
  13   1   0        1.80        1.60      0.33 o 
  14   1   0       30.49       31.56      0.77 o 
  15   1   0       57.05       58.21      1.25 o 
  16   1   0        6.10        5.01      0.41 o 
  17   1   0       28.93       26.63      0.80 o 
  18   1   0        0.19        0.38      0.28 o 
   0   2   0       81.06       74.87      1.48 o 
   1   2   0     1002.92      994.39     11.74 o 
   2   2   0     1486.34     1517.53     48.36 o 
   3   2   0      250.67      276.03      4.94 o 
   4   2   0     1630.25     1602.59     17.37 o 
   5   2   0       14.62       25.46      0.98 o 
   6   2   0       24.25       21.61      0.87 o 
   7   2   0     1465.74     1520.98     15.25 o 
   8   2   0     1047.12     1044.86     10.56 o 
   9   2   0      126.73      137.86      2.24 o 
  10   2   0      206.04      195.37      2.42 o 
  11   2   0      576.09      587.08      6.67 o 
  12   2   0       36.27       33.66      0.78 o 
  13   2   0      325.35      310.98      4.17 o 
  14   2   0       23.94       20.15      0.65 o 
  15   2   0       13.27       14.63      0.58 o 
  16   2   0        8.34        9.39      0.51 o 
  17   2   0       50.07       52.05      1.15 o 
   1   3   0      149.14      153.51      2.07 o 
   2   3   0     1326.70     1359.05     16.93 o 
   3   3   0      301.47      321.24      4.78 o 
   4   3   0      514.81      519.62      6.59 o 
   5   3   0       14.16       17.89      0.92 o 
   6   3   0      158.63      165.22      1.86 o 
   7   3   0        0.28        0.00      0.18 o 
   8   3   0       48.21       48.28      0.96 o 
   9   3   0       51.85       59.54      2.26 o 
  10   3   0       67.24       69.51      0.96 o 
  11   3   0       18.32       16.29      0.59 o 
  12   3   0       52.69       54.06      0.96 o 
  13   3   0       20.85       19.90      0.76 o 
  14   3   0       12.13       11.64      0.62 o 
  15   3   0       11.57        9.77      0.63 o 
   0   4   0       29.76       24.40      0.66 o 
   1   4   0      189.46      193.23      2.34 o 
   2   4   0       46.98       43.90      0.72 o 
   3   4   0      193.30      191.24      2.86 o 
   4   4   0      110.87      104.10      1.42 o 
   5   4   0      162.72      159.14      2.03 o 
   6   4   0        0.08        0.16      0.20 o 
   7   4   0      150.50      147.42      2.19 o 
   8   4   0        5.52        4.90      0.35 o 
   9   4   0       96.67       99.62      1.65 o 
  10   4   0       40.93       41.92      0.95 o 
  11   4   0        2.27        2.33      0.33 o 
  12   4   0       91.52       93.54      1.93 o 
  13   4   0        5.58        5.60      0.53 o 
   1   5   0       11.36       10.29      0.82 o 
   2   5   0        7.71       11.96      0.74 o 
   3   5   0       10.02        8.60      1.06 o 
   4   5   0       57.80       56.05      1.15 o 
   5   5   0       41.18       45.14      2.62 o 
   6   5   0       48.59       47.96      1.50 o 
   7   5   0        2.89        2.35      0.64 o 
   8   5   0        6.76        7.39      0.68 o 
   9   5   0       22.52       25.53      1.11 o 
 -18   1   1       14.34       15.31      0.62 o 
 -17   1   1       70.03       70.65      1.36 o 
 -16   1   1       94.44       91.30      1.57 o 
 -15   1   1        1.11        1.82      0.29 o 
 -14   1   1        8.22        7.37      0.41 o 
 -13   1   1       52.67       50.97      0.98 o 
 -12   1   1      230.95      216.22      2.95 o 
 -11   1   1      340.35      352.82      4.58 o 
 -10   1   1      306.57      306.16      3.99 o 
  -9   1   1       99.82       80.65      1.08 o 
  -8   1   1      389.23      388.73      4.04 o 
  -7   1   1      516.87      537.99      5.51 o 
  -6   1   1      171.34      127.29      1.20 o 
  -5   1   1     1573.93     1625.14     19.90 o 
  -4   1   1     6612.59     6106.95    105.48 o 
  -3   1   1        9.93       11.33      0.35 o 
  -2   1   1     8299.94     7434.78    105.03 o 
  -1   1   1     3630.90     3493.09     49.33 o 
   0   1   1       72.92       65.20      0.70 o 
   1   1   1     1792.91     1795.96     21.86 o 
   2   1   1     5024.08     4782.16     52.18 o 
   3   1   1     1908.98     1826.11     18.32 o 
   4   1   1     2247.70     2213.16     27.06 o 
   5   1   1     1014.46     1037.11     28.74 o 
   6   1   1       46.02       54.08      1.25 o 
   7   1   1       49.32       81.45      1.32 o 
   8   1   1     1132.35     1142.72     12.58 o 
   9   1   1      121.97      128.47      1.76 o 
  10   1   1       40.31       24.18      1.12 o 
  11   1   1      527.86      521.27      9.77 o 
  12   1   1      445.31      430.96      5.56 o 
  13   1   1       29.00       29.66      0.73 o 
  14   1   1       88.68       90.14      1.52 o 
  15   1   1      273.13      269.24      3.72 o 
  16   1   1      187.39      185.71      3.89 o 
  17   1   1        8.23        8.26      0.50 o 
 -17   2   1        2.49        2.30      0.34 o 
 -16   2   1       13.88       13.89      0.58 o 
 -15   2   1       24.77       22.66      0.68 o 
 -14   2   1        6.91        8.33      0.45 o 
 -13   2   1        3.87        4.94      0.35 o 
 -12   2   1      249.29      247.53      3.00 o 
 -11   2   1       11.91       10.60      0.37 o 
 -10   2   1      169.58      170.22      2.11 o 
  -9   2   1       25.65       20.22      0.41 o 
  -8   2   1        5.64        4.16      0.29 o 
  -7   2   1       97.90      105.47      1.37 o 
  -6   2   1      555.33      580.41      5.90 o 
  -5   2   1     2144.77     2298.88     25.08 o 
  -4   2   1      456.86      456.37     11.15 o 
  -3   2   1      166.78      207.55      3.84 o 
  -2   2   1       71.43       44.48      1.50 o 
  -1   2   1       84.76       89.32      1.29 o 
   0   2   1       16.16       15.80      0.40 o 
   1   2   1      159.50      175.74      2.24 o 
   2   2   1      148.17      140.50      1.65 o 
   3   2   1      115.28      128.40      1.84 o 
   4   2   1     1275.09     1415.24     20.06 o 
   5   2   1      223.80      260.65      4.57 o 
   6   2   1       49.30       62.91      1.84 o 
   7   2   1      157.84      172.40      2.35 o 
   8   2   1      363.58      359.13      6.08 o 
   9   2   1        0.68        1.00      0.14 o 
  10   2   1      740.21      732.73      8.23 o 
  11   2   1      163.42      164.88      2.11 o 
  12   2   1      108.30      103.39      1.65 o 
  13   2   1      148.73      150.30      2.25 o 
  14   2   1        1.78        1.47      0.28 o 
  15   2   1        1.71        2.74      0.35 o 
  16   2   1        3.42        2.69      0.34 o 
  17   2   1       20.49       20.74      0.74 o 
 -15   3   1       13.13       16.92      0.76 o 
 -14   3   1       35.43       36.25      1.05 o 
 -13   3   1       14.29       14.73      0.66 o 
 -12   3   1      156.69      155.74      2.32 o 
 -11   3   1       72.60       66.93      1.05 o 
 -10   3   1        0.09        0.46      0.35 o 
  -9   3   1     1331.22     1280.15     12.94 o 
  -8   3   1      410.38      433.17      4.55 o 
  -7   3   1        5.59        4.92      0.24 o 
  -6   3   1        0.01        0.21      0.11 o 
  -5   3   1      916.00      909.63     10.06 o 
  -4   3   1      207.19      200.21      2.39 o 
  -3   3   1      331.66      360.32      4.56 o 
  -2   3   1       40.21       36.30      0.65 o 
  -1   3   1      121.70      111.97      1.27 o 
   0   3   1      531.84      540.27      5.50 o 
   1   3   1       83.73       96.18      1.11 o 
   2   3   1       29.65       42.08      0.72 o 
   3   3   1       68.78       67.71      0.93 o 
   4   3   1      136.66      119.99      1.52 o 
   5   3   1        2.18        1.51      0.18 o 
   6   3   1       85.43       90.39      1.25 o 
   7   3   1      203.71      197.60      2.43 o 
   8   3   1      128.90      121.68      1.43 o 
   9   3   1        0.82        1.24      0.50 o 
  10   3   1      160.01      157.86      2.05 o 
  11   3   1       40.59       44.08      0.82 o 
  12   3   1        4.54        7.63      0.38 o 
  13   3   1       91.93       84.79      1.49 o 
  14   3   1        6.24        8.09      0.48 o 
  15   3   1       26.71       29.49      0.83 o 
 -13   4   1        2.70        4.78      0.61 o 
 -12   4   1       40.43       34.96      0.74 o 
 -11   4   1       16.47       19.66      0.50 o 
 -10   4   1       12.54       10.68      0.54 o 
  -9   4   1        0.64        0.37      0.25 o 
  -8   4   1        9.35        6.86      0.36 o 
  -7   4   1       30.52       30.72      0.66 o 
  -6   4   1       78.78       70.69      1.10 o 
  -5   4   1        5.60        5.64      0.40 o 
  -4   4   1       89.31       91.07      1.45 o 
  -3   4   1       81.47       80.96      1.31 o 
  -2   4   1       81.12       85.90      1.18 o 
  -1   4   1       63.57       57.37      0.88 o 
   0   4   1       96.48      106.89      1.41 o 
   1   4   1       17.13       18.97      0.45 o 
   2   4   1      421.15      421.21      4.39 o 
   3   4   1        0.67        0.67      0.18 o 
   4   4   1       21.40       20.14      0.64 o 
   5   4   1       39.52       45.42      0.87 o 
   6   4   1      148.41      149.48      2.18 o 
   7   4   1       39.14       34.64      0.78 o 
   8   4   1        2.77        2.30      0.28 o 
   9   4   1        3.74        3.37      0.36 o 
  10   4   1       76.29       79.15      1.65 o 
  11   4   1        5.28        3.92      0.37 o 
  12   4   1        0.04        0.03      0.27 o 
  13   4   1        0.05       -0.22      0.49 o 
  -9   5   1        1.82        2.08      0.52 o 
  -8   5   1       12.74       14.31      0.69 o 
  -7   5   1        0.05        0.20      0.30 o 
  -6   5   1       36.77       35.64      1.59 o 
  -5   5   1       22.17       20.65      1.87 o 
  -4   5   1       13.32       13.76      0.68 o 
  -3   5   1       39.10       38.83      0.92 o 
  -2   5   1       13.61       12.36      0.52 o 
  -1   5   1      164.98      162.89      2.73 o 
   0   5   1       19.08       19.06      0.82 o 
   1   5   1        0.89        0.39      0.26 o 
   2   5   1        5.64        5.60      0.43 o 
   3   5   1      196.05      195.92      3.19 o 
   4   5   1        0.57        0.49      0.28 o 
   5   5   1       80.39       75.97      1.47 o 
   6   5   1       20.33       18.58      0.92 o 
   7   5   1       20.21       20.63      0.95 o 
   8   5   1       13.23       13.39      0.86 o 
   9   5   1        1.43        1.66      0.50 o 
 -18   0   2       90.38       90.57      2.33 o 
 -17   0   2      215.01      208.46      4.38 o 
 -16   0   2       10.94       11.78      1.12 o 
 -15   0   2       36.28       32.31      1.11 o 
 -14   0   2      186.11      171.70      3.97 o 
 -13   0   2      602.20      598.57     10.72 o 
 -12   0   2        8.44        8.71      0.55 o 
 -11   0   2      706.39      716.17     17.52 o 
 -10   0   2       87.82       70.17      1.91 o 
  -9   0   2     1965.11     2025.02     24.94 o 
  -8   0   2       24.19       38.36      1.52 o 
  -7   0   2     1982.81     2121.83     26.29 o 
  -6   0   2     4367.08     4264.98     84.67 o 
  -5   0   2      274.95      304.69      3.82 o 
  -4   0   2        4.64        3.30      0.22 o 
  -3   0   2      648.67      709.79      8.75 o 
  -2   0   2     3098.44     2972.05     36.64 o 
  -1   0   2     2187.10     2090.29     25.84 o 
   0   0   2        2.56        1.49      0.09 o 
   2   0   2       83.63       89.19      1.34 o 
   3   0   2      103.15      122.27      1.83 o 
   4   0   2     2997.44     2745.77     55.11 o 
   5   0   2      514.33      569.64     15.80 o 
   6   0   2     2069.68     1937.79     34.33 o 
   7   0   2      357.02      367.57      6.64 o 
   8   0   2     2005.63     1933.82     33.94 o 
   9   0   2      251.89      230.14      3.93 o 
  10   0   2        4.61        6.14      0.60 o 
  11   0   2      630.72      547.89     78.62 o 
  12   0   2      626.25      651.18     20.37 o 
  13   0   2       13.67       14.81      0.77 o 
  14   0   2     1033.33     1021.75     18.02 o 
  15   0   2       87.57       91.69      2.51 o 
  16   0   2       18.62       19.21      0.95 o 
  17   0   2       52.41       47.58      1.54 o 
 -18   1   2        7.94        8.03      0.49 o 
 -17   1   2        1.30        1.38      0.32 o 
 -16   1   2       28.79       28.57      0.78 o 
 -15   1   2       38.37       40.44      0.90 o 
 -14   1   2      142.32      137.31      2.06 o 
 -13   1   2        2.30        2.53      0.30 o 
 -12   1   2       59.94       58.24      0.93 o 
 -11   1   2       12.93       11.38      0.62 o 
 -10   1   2        9.28       10.20      0.63 o 
  -9   1   2       28.74       25.08      0.48 o 
  -8   1   2      119.41      123.47      1.57 o 
  -7   1   2     1957.27     2031.72     22.69 o 
  -6   1   2      503.35      515.04      5.27 o 
  -5   1   2      804.24      794.72      8.80 o 
  -4   1   2      696.77      716.10      8.84 o 
  -3   1   2     2461.70     2365.16     26.18 o 
  -2   1   2     1161.12     1190.55     11.10 o 
  -1   1   2      549.56      563.84      5.72 o 
   0   1   2     2627.35     2587.11     36.22 o 
   1   1   2     4249.51     4049.76     67.67 o 
   2   1   2     3116.14     3026.75     37.37 o 
   3   1   2     2058.18     2053.46     22.53 o 
   4   1   2     4722.35     4725.19     58.30 o 
   5   1   2      380.57      392.96      4.39 o 
   6   1   2       22.58       21.18      0.38 o 
   7   1   2        1.17        2.89      0.16 o 
   8   1   2       74.09       70.46      0.90 o 
   9   1   2       40.35       44.29      0.80 o 
  10   1   2        0.25       -0.05      0.18 o 
  11   1   2      283.33      287.13      3.82 o 
  12   1   2      259.52      270.64      3.65 o 
  13   1   2       16.72       20.70      0.63 o 
  14   1   2      207.30      201.93      2.90 o 
  15   1   2      101.20      105.63      1.76 o 
  16   1   2        6.71        7.51      0.48 o 
  17   1   2        0.61        0.94      0.31 o 
 -17   2   2       42.06       47.38      1.07 o 
 -16   2   2        5.10        4.82      0.38 o 
 -15   2   2       11.45       10.86      0.50 o 
 -14   2   2       73.27       69.13      1.26 o 
 -13   2   2      339.13      332.65      3.96 o 
 -12   2   2        0.29        0.51      0.20 o 
 -11   2   2       95.09       89.12      1.25 o 
 -10   2   2      426.51      414.56      4.37 o 
  -9   2   2      461.62      458.23      4.12 o 
  -8   2   2      416.47      438.79      4.20 o 
  -7   2   2      212.06      193.68      2.22 o 
  -6   2   2     2381.89     2409.83     26.36 o 
  -5   2   2     1164.35     1110.23     12.19 o 
  -4   2   2       34.75       45.43      0.72 o 
  -3   2   2      195.88      201.29      2.33 o 
  -2   2   2     1422.70     1354.98     16.66 o 
  -1   2   2      120.14      112.98      2.92 o 
   0   2   2     1876.11     1873.46     20.67 o 
   1   2   2        0.60        1.14      0.30 o 
   2   2   2      125.80      120.22      1.43 o 
   3   2   2       71.06       58.17      0.70 o 
   4   2   2      466.60      472.84      4.83 o 
   5   2   2       13.98       15.60      0.65 o 
   6   2   2       31.09       22.35      0.40 o 
   7   2   2      908.42      914.51      9.26 o 
   8   2   2       36.01       31.09      1.11 o 
   9   2   2        6.41        7.04      0.31 o 
  10   2   2      132.87      129.09      1.72 o 
  11   2   2      276.38      271.89      3.29 o 
  12   2   2      249.64      248.36      3.40 o 
  13   2   2       12.58       15.00      0.59 o 
  14   2   2       54.94       54.21      1.10 o 
  15   2   2      113.33      114.07      1.88 o 
  16   2   2       27.44       24.89      0.78 o 
 -15   3   2      119.30      119.64      2.32 o 
 -14   3   2        8.03        9.56      0.49 o 
 -13   3   2       14.05       13.42      0.61 o 
 -12   3   2        1.29        0.76      0.23 o 
 -11   3   2       74.02       74.19      1.13 o 
 -10   3   2      107.08      104.10      1.33 o 
  -9   3   2      817.22      817.36      8.13 o 
  -8   3   2      440.98      458.24      5.30 o 
  -7   3   2       54.32       52.94      0.98 o 
  -6   3   2      134.80      148.10      2.11 o 
  -5   3   2       71.16       79.12      1.26 o 
  -4   3   2       26.02       27.01      0.61 o 
  -3   3   2       11.52        9.57      0.29 o 
  -2   3   2      115.58      120.54      2.93 o 
  -1   3   2       95.02      101.77      1.28 o 
   0   3   2      440.56      462.08      4.71 o 
   1   3   2       49.55       52.74      0.85 o 
   2   3   2       64.15       60.41      1.11 o 
   3   3   2       16.44       11.50      0.40 o 
   4   3   2      119.84      108.10      1.39 o 
   5   3   2        1.57        2.30      0.43 o 
   6   3   2      587.76      586.87      6.03 o 
   7   3   2       78.55       85.82      1.06 o 
   8   3   2       16.70       16.24      0.36 o 
   9   3   2        0.43        0.45      0.24 o 
  10   3   2       84.68       82.78      1.24 o 
  11   3   2        2.07        1.37      0.24 o 
  12   3   2        0.71        0.26      0.23 o 
  13   3   2       87.51      101.31      1.71 o 
  14   3   2        0.99        1.55      0.33 o 
  15   3   2        8.96        9.87      0.56 o 
 -13   4   2      150.51      149.77      2.30 o 
 -12   4   2       44.72       43.22      0.83 o 
 -11   4   2       16.79       14.35      0.46 o 
 -10   4   2       60.54       59.21      1.53 o 
  -9   4   2       18.86       17.63      0.56 o 
  -8   4   2       87.01       85.92      1.31 o 
  -7   4   2       77.47       69.77      1.12 o 
  -6   4   2       54.03       51.89      1.01 o 
  -5   4   2       34.36       33.94      0.78 o 
  -4   4   2        3.87        3.73      0.36 o 
  -3   4   2      125.21      119.29      1.55 o 
  -2   4   2        8.59        8.67      0.32 o 
  -1   4   2      142.82      145.90      1.85 o 
   0   4   2        0.25       -0.02      0.16 o 
   1   4   2       78.89       81.24      1.29 o 
   2   4   2      175.91      178.40      2.48 o 
   3   4   2      233.29      229.21      3.61 o 
   4   4   2       24.44       22.74      0.77 o 
   5   4   2        1.38        0.53      0.31 o 
   6   4   2       20.24       23.45      0.63 o 
   7   4   2      210.95      202.93      2.84 o 
   8   4   2        6.16        6.42      0.45 o 
   9   4   2        4.06        2.91      0.44 o 
  10   4   2       31.38       37.22      1.03 o 
  11   4   2       62.67       64.27      1.48 o 
  12   4   2        0.89        1.29      0.40 o 
  -9   5   2        3.55        3.19      0.38 o 
  -8   5   2        0.67        0.80      0.30 o 
  -7   5   2       57.89       59.19      1.20 o 
  -6   5   2        0.02        0.06      0.25 o 
  -5   5   2        0.00        0.27      0.22 o 
  -4   5   2       90.23       97.09      1.75 o 
  -3   5   2       61.36       61.02      1.24 o 
  -2   5   2       56.89       63.53      1.29 o 
  -1   5   2       14.26       14.11      0.60 o 
   0   5   2       19.30       20.44      0.68 o 
   1   5   2       37.20       36.74      0.92 o 
   2   5   2       30.81       33.80      0.87 o 
   3   5   2        4.63        4.46      0.38 o 
   4   5   2        2.86        3.12      0.33 o 
   5   5   2       90.62       90.30      2.24 o 
   6   5   2        0.29        0.01      0.41 o 
   7   5   2        0.36        0.11      0.45 o 
   8   5   2        8.54        9.96      0.97 o 
 -18   1   3       61.41       58.09      1.21 o 
 -17   1   3       84.50       85.04      1.53 o 
 -16   1   3        0.50        0.69      0.24 o 
 -15   1   3      244.18      237.88      3.32 o 
 -14   1   3       25.15       26.62      0.69 o 
 -13   1   3      355.49      341.26      4.36 o 
 -12   1   3        0.65        1.18      0.20 o 
 -11   1   3       80.90       72.10      1.17 o 
 -10   1   3      400.14      409.45      5.23 o 
  -9   1   3      512.31      504.07      5.18 o 
  -8   1   3        0.64        2.27      0.15 o 
  -7   1   3      100.79      108.99      1.39 o 
  -6   1   3      217.98      185.13      1.99 o 
  -5   1   3     1779.89     1804.23     29.62 o 
  -4   1   3      369.45      372.73      3.52 o 
  -3   1   3        2.08        4.34      0.15 o 
  -2   1   3     1776.46     1701.54     17.20 o 
  -1   1   3        2.62        8.29      0.17 o 
   0   1   3       64.41       51.97      0.74 o 
   1   1   3     1340.06     1494.88     18.45 o 
   2   1   3     7020.14     6606.52     85.85 o 
   3   1   3       74.31       76.08      1.67 o 
   4   1   3      297.34      330.26      3.41 o 
   5   1   3       27.16       18.98      0.32 o 
   6   1   3     1317.33     1344.02     13.48 o 
   7   1   3      291.82      300.55      3.31 o 
   8   1   3     1214.61     1323.47     13.33 o 
   9   1   3      404.87      418.59      4.79 o 
  10   1   3     1175.16     1195.18     13.22 o 
  11   1   3      122.48      121.68      1.84 o 
  12   1   3        2.55        3.22      0.30 o 
  13   1   3      314.69      314.39      4.24 o 
  14   1   3        4.00        5.48      0.72 o 
  15   1   3      250.53      245.91      3.49 o 
  16   1   3        5.11        4.72      0.41 o 
  17   1   3       81.69       80.68      1.54 o 
 -17   2   3        1.99        2.59      0.43 o 
 -16   2   3        1.71        1.15      0.36 o 
 -15   2   3        0.03       -0.13      0.20 o 
 -14   2   3        1.97        1.52      0.24 o 
 -13   2   3       22.54       23.12      0.57 o 
 -12   2   3      177.30      175.25      2.48 o 
 -11   2   3       62.90       66.00      0.92 o 
 -10   2   3       22.39       21.61      0.41 o 
  -9   2   3       24.67       23.58      0.69 o 
  -8   2   3       17.24       19.86      0.37 o 
  -7   2   3      398.14      415.43      3.98 o 
  -6   2   3      118.83      126.21      1.46 o 
  -5   2   3       40.47       42.90      0.61 o 
  -4   2   3     1734.96     1858.80     18.77 o 
  -3   2   3       77.79       80.63      0.93 o 
  -2   2   3       61.12       66.77      0.88 o 
  -1   2   3       35.50       33.83      0.57 o 
   0   2   3      377.47      386.08      3.94 o 
   1   2   3       79.71       80.12      0.91 o 
   2   2   3       47.49       52.38      0.64 o 
   4   2   3     1308.52     1361.00     13.67 o 
   5   2   3      952.86     1041.71     10.49 o 
   6   2   3      396.27      428.71      4.44 o 
   7   2   3      125.27      128.61      1.60 o 
   8   2   3      322.98      316.12      4.10 o 
   9   2   3      118.37      112.02      1.66 o 
  10   2   3       53.28       52.63      0.88 o 
  11   2   3      307.21      318.37      3.79 o 
  12   2   3        0.62        1.00      0.24 o 
  13   2   3       17.83       17.59      0.64 o 
  14   2   3       12.51       12.20      0.55 o 
  15   2   3        1.04        1.76      0.32 o 
  16   2   3        0.11        0.16      0.29 o 
 -15   3   3        0.11        0.45      0.30 o 
 -14   3   3       86.26       85.91      1.72 o 
 -13   3   3        7.87        6.46      0.40 o 
 -12   3   3       39.18       41.30      0.79 o 
 -11   3   3      301.43      284.02      3.15 o 
 -10   3   3      107.83      106.10      1.35 o 
  -9   3   3       39.98       47.19      0.75 o 
  -8   3   3      581.44      564.45      5.87 o 
  -7   3   3       22.53       22.26      0.82 o 
  -6   3   3       47.79       39.36      0.79 o 
  -5   3   3      249.23      259.57      3.51 o 
  -4   3   3        8.59       10.10      0.25 o 
  -3   3   3       25.65       25.33      0.65 o 
  -2   3   3      546.13      534.96     13.95 o 
  -1   3   3      327.67      325.16      4.18 o 
   0   3   3      196.50      220.22      2.17 o 
   1   3   3       60.37       53.85      0.76 o 
   2   3   3       80.13       70.81      1.07 o 
   3   3   3     1028.94     1050.13     10.58 o 
   4   3   3      181.25      179.86      2.45 o 
   5   3   3      512.25      499.67      5.16 o 
   6   3   3      182.92      170.74      1.91 o 
   7   3   3      137.08      141.07      1.81 o 
   8   3   3        3.25        2.30      0.21 o 
   9   3   3      134.39      134.12      1.78 o 
  10   3   3       88.67       93.41      1.35 o 
  11   3   3      121.93      119.19      1.68 o 
  12   3   3       18.10       17.41      0.61 o 
  13   3   3        6.47        9.19      0.51 o 
  14   3   3      144.17      138.22      2.43 o 
 -13   4   3        0.97        0.83      0.29 o 
 -12   4   3       44.67       41.97      0.92 o 
 -11   4   3      136.27      128.36      1.64 o 
 -10   4   3        5.32        5.11      0.28 o 
  -9   4   3       33.90       32.96      0.75 o 
  -8   4   3        5.98        6.97      0.42 o 
  -7   4   3       62.54       69.18      1.47 o 
  -6   4   3        3.62        2.89      0.37 o 
  -5   4   3      135.24      136.13      1.97 o 
  -4   4   3       25.46       25.45      0.59 o 
  -3   4   3      171.97      174.79      2.44 o 
  -2   4   3      226.35      226.24      3.07 o 
  -1   4   3       62.40       61.31      1.05 o 
   0   4   3       95.31       98.84      1.53 o 
   1   4   3        8.69       10.86      0.58 o 
   2   4   3       80.11       85.21      1.37 o 
   3   4   3       47.90       49.44      1.11 o 
   4   4   3      199.47      206.47      3.38 o 
   5   4   3        3.07        2.07      0.33 o 
   6   4   3       51.31       47.28      1.13 o 
   7   4   3       56.92       55.88      1.08 o 
   8   4   3        0.34        0.93      0.26 o 
   9   4   3        5.33        5.97      0.40 o 
  10   4   3       28.38       32.13      0.97 o 
  11   4   3       15.77       20.64      0.83 o 
  12   4   3        0.95        2.08      0.48 o 
  -8   5   3       29.59       31.08      0.86 o 
  -7   5   3        0.62        1.18      0.36 o 
  -6   5   3        9.49        9.96      0.39 o 
  -5   5   3       32.43       30.86      0.73 o 
  -4   5   3      103.54      101.36      1.61 o 
  -3   5   3       42.55       41.26      0.87 o 
  -2   5   3       42.20       43.07      0.91 o 
  -1   5   3       70.76       71.96      1.45 o 
   0   5   3        0.22       -0.24      0.26 o 
   1   5   3       20.68       19.56      0.70 o 
   2   5   3        5.72        6.31      0.45 o 
   3   5   3       78.02       76.48      1.90 o 
   4   5   3        1.78        1.64      0.32 o 
   5   5   3        1.72        1.36      0.47 o 
   6   5   3       52.05       49.10      1.52 o 
   7   5   3       27.73       31.05      1.24 o 
   8   5   3        0.12        0.40      0.41 o 
 -18   0   4       20.85       21.76      1.31 o 
 -17   0   4        4.52        5.77      0.58 o 
 -16   0   4      101.26       90.43      2.20 o 
 -15   0   4        6.59        8.08      0.94 o 
 -14   0   4      404.05      386.86      7.17 o 
 -13   0   4        2.88        3.76      0.39 o 
 -12   0   4       17.88       19.61      1.20 o 
 -11   0   4      417.40      409.07      6.47 o 
 -10   0   4      583.61      586.97      8.57 o 
  -9   0   4      504.03      529.58      5.98 o 
  -8   0   4        2.25        4.70      0.23 o 
  -6   0   4     1099.30     1176.24     14.54 o 
  -5   0   4     2856.16     2681.83     33.14 o 
  -4   0   4     1515.30     1491.27     18.37 o 
  -3   0   4      310.76      353.29      4.45 o 
  -2   0   4     2726.03     2569.28     31.83 o 
  -1   0   4     1511.82     1590.62     19.57 o 
   0   0   4     1908.70     1809.46     27.89 o 
   1   0   4        0.19       -0.02      0.12 o 
   2   0   4     2733.83     2624.83     37.43 o 
   3   0   4      915.57      976.52     13.87 o 
   4   0   4      846.96      909.08     12.93 o 
   5   0   4     3093.64     3070.04     43.55 o 
   6   0   4     1349.87     1373.16     29.36 o 
   7   0   4      746.92      808.97     11.61 o 
   8   0   4      551.68      591.47     13.37 o 
   9   0   4        1.61        0.51      0.67 o 
  10   0   4      774.34      788.95     19.99 o 
  11   0   4       19.83       20.09      0.82 o 
  12   0   4       10.39       11.53      0.69 o 
  13   0   4      123.36      115.72      2.59 o 
  14   0   4      292.78      296.84      8.35 o 
  15   0   4      533.30      536.40      9.92 o 
  16   0   4      128.48      131.60      3.07 o 
  17   0   4       61.10       71.45      2.06 o 
 -17   1   4        0.11        0.31      0.29 o 
 -16   1   4       18.43       17.66      0.61 o 
 -15   1   4        4.91        4.53      0.33 o 
 -14   1   4      115.61      123.62      1.71 o 
 -13   1   4       19.60       16.88      0.50 o 
 -12   1   4        0.23        0.05      0.23 o 
 -11   1   4        1.79        1.39      0.19 o 
 -10   1   4       43.15       43.77      0.68 o 
  -9   1   4       87.96       90.03      1.12 o 
  -8   1   4       14.33       15.37      0.29 o 
  -7   1   4        7.49        5.49      0.20 o 
  -6   1   4      656.35      717.42      6.70 o 
  -5   1   4       18.63       14.63      0.29 o 
  -4   1   4      424.16      442.91      3.94 o 
  -3   1   4       28.26       32.02      0.64 o 
  -2   1   4      627.58      648.29      7.91 o 
  -1   1   4        4.64        2.89      0.17 o 
   0   1   4      299.17      315.76      3.98 o 
   1   1   4      158.58      145.62      1.69 o 
   2   1   4        2.95        2.14      0.23 o 
   3   1   4      151.69      162.25      1.91 o 
   4   1   4       15.72       11.50      0.33 o 
   5   1   4      229.36      283.55      3.27 o 
   6   1   4      292.81      303.60      3.50 o 
   7   1   4        1.85        1.03      0.19 o 
   8   1   4      150.46      151.12      1.90 o 
   9   1   4      106.00      109.18      1.47 o 
  10   1   4       45.17       47.42      0.92 o 
  11   1   4      124.58      122.28      1.87 o 
  12   1   4      143.55      136.96      2.08 o 
  13   1   4       10.45        9.54      0.47 o 
  14   1   4        5.63        4.46      0.39 o 
  15   1   4        0.56        0.51      0.30 o 
  16   1   4        4.63        5.38      0.46 o 
 -16   2   4       14.14       11.77      0.54 o 
 -15   2   4       88.62       91.53      1.59 o 
 -14   2   4        0.96        0.58      0.24 o 
 -13   2   4       76.35       86.97      3.11 o 
 -12   2   4      140.27      146.98      1.77 o 
 -11   2   4        1.69        2.23      0.20 o 
 -10   2   4        1.06        1.19      0.15 o 
  -9   2   4      148.91      147.70      2.19 o 
  -8   2   4       97.31       96.05      1.62 o 
  -7   2   4       44.63       42.83      0.63 o 
  -6   2   4      872.29      906.78      8.50 o 
  -5   2   4      243.86      287.58      3.01 o 
  -3   2   4     1066.38     1088.63     11.03 o 
  -2   2   4      439.74      423.18      8.67 o 
  -1   2   4     1771.68     1878.10     32.45 o 
   0   2   4      114.54      117.20      1.58 o 
   1   2   4     1251.87     1270.41     15.52 o 
   2   2   4      420.02      423.15      5.29 o 
   3   2   4      470.03      485.65      5.41 o 
   4   2   4      527.02      514.51      5.73 o 
   5   2   4        0.54        0.27      0.11 o 
   6   2   4     2385.57     2449.58     27.10 o 
   7   2   4       82.06       85.25      1.31 o 
   8   2   4       34.38       30.78      1.39 o 
   9   2   4      453.28      457.87      5.27 o 
  10   2   4      170.84      184.10      2.50 o 
  11   2   4       13.63       14.97      0.88 o 
  12   2   4        1.08        0.68      0.26 o 
  13   2   4      247.92      252.65      3.55 o 
  14   2   4       57.62       60.38      1.44 o 
  15   2   4       46.57       51.62      1.14 o 
 -15   3   4       58.72       60.24      1.84 o 
 -14   3   4       52.07       49.39      1.15 o 
 -13   3   4        2.56        2.35      0.38 o 
 -12   3   4       89.39       83.63      1.28 o 
 -11   3   4        0.85        1.17      0.21 o 
 -10   3   4        2.71        3.32      0.23 o 
  -9   3   4       30.64       32.93      0.64 o 
  -8   3   4      116.99      117.19      1.57 o 
  -7   3   4      108.90      110.10      1.75 o 
  -6   3   4       69.75       67.45      0.88 o 
  -5   3   4       23.51       21.53      0.39 o 
  -4   3   4        3.30        4.75      0.38 o 
  -3   3   4      147.43      148.57      1.85 o 
  -2   3   4      113.85      114.55      1.67 o 
  -1   3   4       25.89       26.26      0.67 o 
   1   3   4       38.61       38.88      0.80 o 
   2   3   4        0.77        0.58      0.15 o 
   3   3   4        1.61        2.36      0.31 o 
   4   3   4       46.18       41.36      0.80 o 
   5   3   4      278.52      266.41      3.53 o 
   6   3   4       48.93       41.87      0.85 o 
   7   3   4        0.56        0.93      0.22 o 
   8   3   4      177.64      166.00      2.40 o 
   9   3   4       10.40        9.84      0.49 o 
  10   3   4       25.77       23.59      0.79 o 
  11   3   4        0.01        0.33      0.27 o 
  12   3   4      104.80      103.94      2.05 o 
  13   3   4       15.74       16.49      0.79 o 
  14   3   4        1.48        0.74      0.40 o 
 -12   4   4       10.31        8.34      0.46 o 
 -11   4   4       11.78       11.75      0.44 o 
 -10   4   4       10.70       12.56      0.42 o 
  -9   4   4        0.52       -0.08      0.22 o 
  -8   4   4      108.21      110.90      1.83 o 
  -7   4   4      186.83      180.71      2.57 o 
  -6   4   4       18.73       19.88      1.02 o 
  -5   4   4      184.94      188.78      2.66 o 
  -4   4   4        0.55        0.29      0.20 o 
  -3   4   4        8.97       11.96      0.52 o 
  -2   4   4      415.43      425.99      7.28 o 
  -1   4   4       12.40       11.82      0.69 o 
   0   4   4       57.75       59.09      1.08 o 
   1   4   4      427.85      441.70      5.76 o 
   2   4   4      229.07      223.50      3.09 o 
   3   4   4       11.19        8.42      0.56 o 
   4   4   4        0.00       -0.39      0.26 o 
   5   4   4      255.92      248.89      4.00 o 
   6   4   4        5.84        6.89      0.50 o 
   7   4   4       73.15       68.77      1.49 o 
   8   4   4       65.01       65.95      1.46 o 
   9   4   4       17.69       17.12      0.74 o 
  10   4   4       25.16       22.61      0.73 o 
  11   4   4        1.85        1.40      0.34 o 
  -8   5   4       34.44       36.90      0.81 o 
  -7   5   4        0.06        0.19      0.23 o 
  -6   5   4        0.27        0.19      0.23 o 
  -5   5   4       27.10       27.64      0.69 o 
  -4   5   4        1.00        1.61      0.27 o 
  -3   5   4        1.37        2.12      0.30 o 
  -2   5   4      108.05      106.74      1.87 o 
  -1   5   4      139.10      137.72      2.12 o 
   0   5   4       51.69       56.55      1.10 o 
   1   5   4       21.45       20.59      0.72 o 
   2   5   4       66.56       64.22      1.38 o 
   3   5   4        1.55        1.01      0.38 o 
   4   5   4       46.11       51.29      1.20 o 
   5   5   4        0.09       -0.23      0.52 o 
   6   5   4        1.95        1.43      0.48 o 
   7   5   4        5.63        9.51      0.77 o 
 -17   1   5        2.06        2.21      0.34 o 
 -16   1   5       14.71       16.64      0.55 o 
 -15   1   5       54.76       51.89      0.95 o 
 -14   1   5        5.26        4.11      0.31 o 
 -13   1   5       67.00       60.30      0.99 o 
 -12   1   5        0.31       -0.11      0.39 o 
 -11   1   5      665.22      664.51      6.34 o 
 -10   1   5       85.24       85.27      1.02 o 
  -9   1   5      192.93      189.35      1.96 o 
  -8   1   5      608.40      604.33      5.77 o 
  -7   1   5      739.03      761.73      6.70 o 
  -6   1   5       44.32       43.01      0.56 o 
  -5   1   5     1046.72     1139.22     11.49 o 
  -4   1   5     2248.29     2351.89     21.91 o 
  -3   1   5      597.90      581.04      5.48 o 
  -2   1   5      813.35      850.82      7.96 o 
  -1   1   5        6.91       13.96      0.35 o 
   1   1   5      879.15      905.89      9.11 o 
   2   1   5     1467.22     1529.09     16.83 o 
   3   1   5       12.29       14.99      0.39 o 
   4   1   5     1111.98     1144.16     14.11 o 
   5   1   5      184.91      177.71      2.38 o 
   6   1   5     1018.93     1026.39     26.34 o 
   7   1   5       13.34       16.55      0.49 o 
   8   1   5      160.02      156.44      2.20 o 
   9   1   5      458.91      464.20      5.34 o 
  10   1   5      193.24      193.54      2.73 o 
  11   1   5       60.03       54.63      1.06 o 
  12   1   5        5.79        4.66      0.36 o 
  13   1   5       17.33       17.50      0.62 o 
  14   1   5       62.03       69.29      1.34 o 
  15   1   5       54.48       52.17      1.18 o 
  16   1   5       61.29       61.69      1.33 o 
 -16   2   5       13.51       12.56      0.57 o 
 -15   2   5        0.07        0.21      0.26 o 
 -14   2   5       24.15       23.76      0.77 o 
 -13   2   5       46.68       45.72      0.87 o 
 -12   2   5       36.01       30.71      0.66 o 
 -11   2   5      555.28      540.76      6.62 o 
 -10   2   5      228.86      221.63      2.78 o 
  -9   2   5       58.60       57.96      0.91 o 
  -8   2   5       14.33       12.87      0.53 o 
  -7   2   5        0.06        0.18      0.12 o 
  -6   2   5       62.11       54.56      2.51 o 
  -5   2   5       34.30       30.02      1.30 o 
  -4   2   5      176.04      180.84      3.07 o 
  -3   2   5      109.24       92.67      1.36 o 
  -2   2   5       77.62       69.24      1.28 o 
  -1   2   5       15.79       19.47      0.56 o 
   0   2   5        0.64        0.57      0.13 o 
   1   2   5      228.11      236.66      3.08 o 
   2   2   5      119.24      106.81      1.35 o 
   3   2   5      156.81      183.30      2.20 o 
   4   2   5      571.26      593.71      6.76 o 
   5   2   5       91.80       94.69      2.91 o 
   6   2   5       38.38       45.68      0.75 o 
   7   2   5       45.54       42.07      0.72 o 
   8   2   5      156.21      157.92      2.01 o 
   9   2   5       96.23       98.83      1.39 o 
  10   2   5      172.13      159.69      2.09 o 
  11   2   5       10.74       10.64      0.48 o 
  12   2   5        0.24        0.62      0.26 o 
  13   2   5        0.19        0.19      0.36 o 
  14   2   5        0.43        0.36      0.30 o 
  15   2   5       13.64       13.90      0.64 o 
 -14   3   5       40.62       37.03      1.12 o 
 -13   3   5        0.77        1.20      0.26 o 
 -12   3   5        4.55        3.82      0.33 o 
 -11   3   5       47.36       49.28      0.81 o 
 -10   3   5       28.56       32.41      0.66 o 
  -9   3   5        0.17        0.07      0.20 o 
  -8   3   5       17.37       19.86      0.48 o 
  -7   3   5        4.72        2.81      0.26 o 
  -6   3   5      560.55      570.36      7.30 o 
  -5   3   5       51.36       56.36      0.98 o 
  -4   3   5      174.33      175.51      2.46 o 
  -3   3   5      524.06      521.50      6.69 o 
  -2   3   5      133.98      133.03      2.70 o 
  -1   3   5        2.71        2.11      0.32 o 
   0   3   5      350.23      335.01      6.27 o 
   1   3   5       64.63       74.91      1.45 o 
   2   3   5      509.24      502.31      7.46 o 
   3   3   5       89.08       88.98      1.38 o 
   4   3   5      133.40      132.21      1.92 o 
   5   3   5      231.80      232.27      3.17 o 
   6   3   5      102.11      109.37      1.70 o 
   7   3   5        0.02       -0.01      0.27 o 
   8   3   5        0.05        0.20      0.23 o 
   9   3   5      138.22      132.05      2.04 o 
  10   3   5        9.08       12.48      0.56 o 
  11   3   5        3.78        3.12      0.41 o 
  12   3   5       63.93       61.62      1.48 o 
  13   3   5       72.21       75.33      1.74 o 
 -12   4   5        5.00        5.74      0.42 o 
 -11   4   5       22.62       19.70      0.57 o 
 -10   4   5       11.12       11.33      0.48 o 
  -9   4   5       91.37       91.51      1.52 o 
  -8   4   5       39.69       37.48      0.82 o 
  -7   4   5      119.19      121.66      1.86 o 
  -6   4   5       61.23       64.27      1.16 o 
  -5   4   5       11.18       11.96      0.47 o 
  -4   4   5      117.37      119.89      1.96 o 
  -3   4   5        2.57        2.12      0.30 o 
  -2   4   5      297.20      302.00      4.09 o 
  -1   4   5      107.20      104.40      1.67 o 
   0   4   5      180.27      183.51      2.62 o 
   1   4   5        0.02       -0.36      0.24 o 
   2   4   5       10.73       12.08      0.51 o 
   3   4   5      170.98      169.97      2.89 o 
   4   4   5       20.42       17.37      1.15 o 
   5   4   5        8.44        7.44      0.51 o 
   6   4   5        0.01        0.01      0.30 o 
   7   4   5       23.90       21.47      0.97 o 
   8   4   5       32.23       37.96      1.06 o 
   9   4   5       64.24       57.63      1.51 o 
  10   4   5        2.98        2.32      0.45 o 
  -7   5   5       15.90       15.94      0.56 o 
  -6   5   5       84.96       89.97      1.54 o 
  -5   5   5        9.85        9.46      0.46 o 
  -4   5   5       16.36       16.61      0.64 o 
  -3   5   5      143.02      142.68      2.19 o 
  -2   5   5       18.73       19.55      1.05 o 
  -1   5   5        0.98        0.58      0.29 o 
   0   5   5       19.54       20.69      0.68 o 
   1   5   5      106.26      108.52      2.37 o 
   2   5   5        0.23       -0.04      0.29 o 
   3   5   5        0.33       -0.30      0.26 o 
   4   5   5       22.52       23.82      0.80 o 
   5   5   5       34.79       37.51      1.91 o 
 -17   0   6       33.08       31.73      1.19 o 
 -16   0   6       33.76       33.57      1.19 o 
 -15   0   6      227.69      244.39      4.00 o 
 -14   0   6       98.61       92.82      1.81 o 
 -13   0   6      170.96      169.83      2.87 o 
 -12   0   6       70.35       74.11      2.16 o 
 -11   0   6      460.55      466.99      6.01 o 
 -10   0   6        4.87        4.46      0.31 o 
  -9   0   6       28.74       29.21      0.93 o 
  -8   0   6      507.99      545.05      7.96 o 
  -7   0   6     1280.64     1301.93     16.14 o 
  -6   0   6        0.02        1.84      0.59 o 
  -5   0   6      775.23      860.31     10.72 o 
  -4   0   6       98.88       89.29      1.30 o 
  -3   0   6      186.41      183.47      2.44 o 
  -2   0   6       60.76       76.29      1.13 o 
  -1   0   6      205.28      215.56      2.83 o 
   0   0   6     2523.58     2606.17     36.79 o 
   1   0   6      134.99      120.05      1.93 o 
   2   0   6       29.46       23.47      0.56 o 
   3   0   6       43.63       47.62      0.94 o 
   4   0   6     3326.49     3339.01     47.19 o 
   5   0   6      315.40      306.84      4.58 o 
   6   0   6       42.00       30.55      0.71 o 
   7   0   6       24.83       18.64      0.74 o 
   8   0   6     1096.57     1087.13     19.00 o 
   9   0   6       23.14       20.87      0.87 o 
  10   0   6      540.81      565.23     12.99 o 
  11   0   6       20.34       15.71      0.82 o 
  12   0   6      115.89      109.34      3.22 o 
  13   0   6      103.13      104.29      2.70 o 
  14   0   6       66.05       62.73      1.95 o 
  15   0   6        2.04        1.60      0.50 o 
 -17   1   6        8.71        6.53      0.46 o 
 -16   1   6        0.56        0.66      0.25 o 
 -15   1   6       59.32       56.44      1.01 o 
 -14   1   6       95.68       91.29      1.37 o 
 -13   1   6       16.60       20.11      0.50 o 
 -12   1   6      104.01       97.55      1.29 o 
 -11   1   6      293.60      287.19      2.92 o 
 -10   1   6      306.86      317.27      3.43 o 
  -9   1   6      256.93      261.42      2.64 o 
  -8   1   6       21.22       19.99      0.36 o 
  -7   1   6       10.65       12.72      0.27 o 
  -6   1   6        0.78        0.82      0.11 o 
  -5   1   6      103.68      102.13      1.21 o 
  -4   1   6      446.29      483.23      4.99 o 
  -3   1   6      504.54      553.50      5.25 o 
  -2   1   6      469.81      460.37      4.12 o 
  -1   1   6      209.54      235.92      2.18 o 
   0   1   6      886.10      907.49      9.16 o 
   1   1   6      156.91      168.86      1.84 o 
   2   1   6       55.15       52.04      0.67 o 
   3   1   6       27.22       31.55      0.48 o 
   4   1   6       39.77       38.60      0.79 o 
   5   1   6       23.24       22.05      0.50 o 
   6   1   6        3.02        3.40      0.24 o 
   7   1   6        2.66        4.60      0.34 o 
   8   1   6      129.67      134.69      1.75 o 
   9   1   6       88.77       94.78      1.51 o 
  10   1   6       83.29       84.23      1.43 o 
  11   1   6       48.10       48.84      1.02 o 
  12   1   6        3.61        4.66      0.48 o 
  13   1   6       36.01       32.56      0.85 o 
  14   1   6        0.08       -0.52      0.35 o 
  15   1   6        5.94        4.98      0.61 o 
 -16   2   6       32.90       36.57      0.93 o 
 -15   2   6       69.07       70.28      1.35 o 
 -14   2   6       47.24       44.05      0.98 o 
 -13   2   6        0.04        0.60      0.23 o 
 -12   2   6      130.23      137.69      1.88 o 
 -11   2   6       42.76       37.15      0.80 o 
 -10   2   6      253.32      262.57      3.20 o 
  -9   2   6       39.89       38.24      0.78 o 
  -8   2   6      123.46      116.82      1.56 o 
  -7   2   6      842.18      790.02     11.57 o 
  -6   2   6       64.31       40.21      1.65 o 
  -5   2   6       25.78       21.87      2.66 o 
  -4   2   6      278.67      247.79      6.11 o 
  -2   2   6        6.47        4.79      0.36 o 
  -1   2   6        2.84        3.33      0.30 o 
   0   2   6     1282.50     1317.72     14.51 o 
   1   2   6       38.44       25.65      0.84 o 
   2   2   6       32.03       28.80      0.68 o 
   3   2   6        3.60        4.18      0.29 o 
   4   2   6       53.04       48.13      0.87 o 
   5   2   6      132.38      130.31      1.90 o 
   6   2   6      140.28      141.41      2.05 o 
   7   2   6       52.62       48.94      0.94 o 
   8   2   6       89.76       86.62      1.50 o 
   9   2   6        0.08       -0.31      0.20 o 
  10   2   6       96.48      101.38      1.95 o 
  11   2   6       17.70       19.77      0.79 o 
  12   2   6       69.18       81.87      1.76 o 
  13   2   6      105.75      104.95      2.13 o 
  14   2   6       12.70       15.76      0.81 o 
 -14   3   6        2.87        3.70      0.38 o 
 -13   3   6       44.71       43.91      0.98 o 
 -12   3   6       21.23       23.96      0.69 o 
 -11   3   6       11.12        9.92      0.54 o 
 -10   3   6        1.28        2.08      0.27 o 
  -9   3   6       62.14       66.55      1.19 o 
  -8   3   6        0.11       -0.10      0.21 o 
  -7   3   6        9.73        8.89      0.47 o 
  -6   3   6       70.36       71.77      1.22 o 
  -5   3   6        2.41        2.43      0.29 o 
  -4   3   6        4.55        8.12      0.39 o 
  -3   3   6        0.99        1.03      0.21 o 
  -2   3   6       44.09       42.57      0.84 o 
  -1   3   6      479.02      479.33      6.21 o 
   0   3   6      238.89      237.42      3.26 o 
   1   3   6      205.67      213.54      2.98 o 
   2   3   6      405.75      407.60      6.16 o 
   3   3   6        5.53        8.22      0.74 o 
   4   3   6       38.46       41.72      1.03 o 
   5   3   6       36.54       35.58      0.78 o 
   6   3   6      708.46      687.75      8.69 o 
   7   3   6       69.00       62.34      1.17 o 
   8   3   6      159.93      161.87      2.43 o 
   9   3   6       75.75       70.59      1.31 o 
  10   3   6        4.00        2.66      0.35 o 
  11   3   6       45.03       44.94      1.22 o 
  12   3   6       19.79       23.35      0.91 o 
 -11   4   6       29.75       33.76      0.83 o 
 -10   4   6       10.00        9.84      0.50 o 
  -9   4   6       10.34        9.69      0.63 o 
  -8   4   6      157.69      160.62      2.47 o 
  -7   4   6       27.64       29.88      0.74 o 
  -6   4   6       37.66       41.86      0.89 o 
  -5   4   6       10.39        8.73      0.43 o 
  -4   4   6      109.78      104.26      1.67 o 
  -3   4   6       72.20       75.28      1.32 o 
  -2   4   6       51.17       48.98      0.99 o 
  -1   4   6      250.28      244.60      3.41 o 
   0   4   6        6.62        4.82      0.37 o 
   1   4   6      107.95      105.50      1.71 o 
   2   4   6       59.52       61.92      1.17 o 
   3   4   6        5.26        5.05      0.43 o 
   4   4   6        4.86        5.56      0.45 o 
   5   4   6        8.78       10.53      0.61 o 
   6   4   6       73.12       71.67      1.57 o 
   7   4   6       48.63       48.53      1.27 o 
   8   4   6        1.06        0.67      0.38 o 
   9   4   6       81.24       87.28      1.88 o 
  -5   5   6       49.04       51.12      1.06 o 
  -4   5   6       17.76       19.10      0.63 o 
  -3   5   6       44.37       45.63      1.00 o 
  -2   5   6       89.68       96.61      2.07 o 
  -1   5   6       35.28       34.27      0.86 o 
   0   5   6        2.44        1.40      0.31 o 
   1   5   6       42.44       42.47      0.97 o 
   2   5   6        0.00       -0.21      0.32 o 
   3   5   6        0.01       -0.40      0.27 o 
   4   5   6       23.26       21.94      0.71 o 
 -16   1   7       28.39       28.20      0.81 o 
 -15   1   7       30.26       30.41      0.95 o 
 -14   1   7        3.34        3.85      0.28 o 
 -13   1   7       54.48       63.30      0.98 o 
 -12   1   7      175.82      172.23      1.90 o 
 -11   1   7      311.30      319.87      3.50 o 
 -10   1   7      260.36      270.32      2.98 o 
  -9   1   7      137.87      142.13      1.55 o 
  -8   1   7      185.46      183.65      1.79 o 
  -7   1   7        1.73        4.00      0.19 o 
  -6   1   7        2.99        1.69      0.15 o 
  -5   1   7       25.42       23.73      0.50 o 
  -4   1   7      399.26      403.77      3.91 o 
  -3   1   7      161.19      136.70      1.35 o 
  -2   1   7      132.33      128.16      1.27 o 
  -1   1   7        4.42        6.46      0.20 o 
   0   1   7       80.94       65.34      0.77 o 
   1   1   7      832.89      857.88      8.69 o 
   2   1   7       85.13       98.09      1.17 o 
   3   1   7       45.37       41.82      0.67 o 
   4   1   7      778.98      729.86      9.14 o 
   5   1   7       67.98       69.77      1.12 o 
   6   1   7        0.08        0.52      0.17 o 
   7   1   7      141.73      127.60      1.68 o 
   8   1   7      356.97      349.50      4.60 o 
   9   1   7      172.30      177.07      2.55 o 
  10   1   7        7.98        7.73      0.44 o 
  11   1   7       24.11       23.08      0.69 o 
  12   1   7      207.79      214.34      3.34 o 
  13   1   7       32.18       32.41      1.05 o 
  14   1   7       33.35       35.77      0.97 o 
 -15   2   7       22.12       23.63      0.86 o 
 -14   2   7        4.40        4.67      0.52 o 
 -13   2   7       39.38       34.84      0.77 o 
 -12   2   7        0.44        0.53      0.22 o 
 -11   2   7       22.44       27.76      0.70 o 
 -10   2   7      139.94      132.30      2.32 o 
  -9   2   7       53.78       49.43      0.86 o 
  -8   2   7       98.23       91.78      1.32 o 
  -7   2   7       10.62        9.19      0.35 o 
  -6   2   7        7.29        7.42      0.47 o 
  -5   2   7      155.75      169.21      2.78 o 
  -4   2   7       43.85       49.92      1.07 o 
  -3   2   7       28.03       34.44      0.92 o 
  -2   2   7      250.61      250.46      3.31 o 
  -1   2   7       51.07       56.41      0.94 o 
   0   2   7        3.58        2.86      0.22 o 
   1   2   7        1.45        1.60      0.25 o 
   2   2   7       50.71       44.99      1.24 o 
   3   2   7      511.53      497.38      6.33 o 
   4   2   7       80.19       76.60      1.58 o 
   5   2   7        5.10        5.27      0.34 o 
   6   2   7       47.30       44.06      0.88 o 
   7   2   7        2.88        1.66      0.28 o 
   8   2   7       10.48        8.23      0.44 o 
   9   2   7        5.10        4.94      0.46 o 
  10   2   7        0.66        0.07      0.30 o 
  11   2   7       29.69       25.82      0.91 o 
  12   2   7       41.09       36.67      1.13 o 
  13   2   7        0.03        0.18      0.38 o 
 -13   3   7       15.67       16.85      0.63 o 
 -12   3   7       37.63       40.19      1.05 o 
 -11   3   7       12.22       13.87      0.59 o 
 -10   3   7        2.83        2.14      0.42 o 
  -9   3   7      112.55      112.19      1.79 o 
  -8   3   7       14.92       16.99      0.55 o 
  -7   3   7      219.35      218.83      3.08 o 
  -6   3   7       45.57       37.89      0.82 o 
  -5   3   7      208.09      210.30      2.97 o 
  -4   3   7      291.03      283.95      3.86 o 
  -3   3   7        9.45        9.39      0.63 o 
  -2   3   7        0.51        0.36      0.24 o 
  -1   3   7       64.72       62.45      1.15 o 
   0   3   7      226.67      221.79      3.11 o 
   1   3   7        8.89        9.24      0.46 o 
   2   3   7      199.54      193.23      3.19 o 
   3   3   7      232.06      219.10      3.57 o 
   4   3   7        3.63        3.14      0.38 o 
   5   3   7      116.28      116.33      2.15 o 
   6   3   7       24.33       27.58      0.89 o 
   7   3   7       54.81       54.80      1.48 o 
   8   3   7      236.59      252.49      3.53 o 
   9   3   7       82.64       81.86      1.49 o 
  10   3   7        0.29        0.27      0.35 o 
  11   3   7       52.57       58.16      2.12 o 
 -10   4   7        0.04       -0.21      0.26 o 
  -9   4   7       18.76       15.53      0.57 o 
  -8   4   7        0.06        0.26      0.26 o 
  -7   4   7        1.28        0.20      0.25 o 
  -6   4   7       25.27       24.14      0.69 o 
  -5   4   7       25.25       23.25      0.66 o 
  -4   4   7        0.84        0.70      0.30 o 
  -3   4   7       14.20       13.05      0.53 o 
  -2   4   7        0.02       -0.18      0.23 o 
  -1   4   7        5.47        5.05      0.35 o 
   0   4   7       20.48       20.44      0.64 o 
   1   4   7        8.15        7.86      0.46 o 
   2   4   7       63.08       62.06      1.20 o 
   3   4   7        4.97        4.10      0.43 o 
   4   4   7       24.31       22.39      0.99 o 
   5   4   7        7.72        6.86      0.56 o 
   6   4   7        4.06        5.80      0.50 o 
   7   4   7       42.61       39.33      1.13 o 
   8   4   7        1.37        0.37      0.40 o 
  -1   5   7        4.30        4.02      0.39 o 
   0   5   7        0.47       -0.27      0.28 o 
 -16   0   8      172.05      195.49      4.85 o 
 -15   0   8        8.96        6.41      0.52 o 
 -14   0   8      198.77      208.56      3.50 o 
 -13   0   8      130.00      137.81      2.12 o 
 -12   0   8        7.57        7.10      0.41 o 
 -11   0   8       87.22       98.33      1.58 o 
 -10   0   8      127.70      115.01      2.54 o 
  -9   0   8      929.55      950.30     13.74 o 
  -8   0   8      131.84      137.45      2.33 o 
  -7   0   8     1018.66      993.78     14.29 o 
  -6   0   8      627.50      633.00      9.21 o 
  -5   0   8        0.14       -0.25      0.17 o 
  -4   0   8        3.57        5.05      0.38 o 
  -3   0   8     1811.38     1832.47     22.63 o 
  -2   0   8       20.90       24.58      0.59 o 
  -1   0   8        2.37       -0.32      0.22 o 
   0   0   8     1803.39     1817.53     25.75 o 
   1   0   8       92.18       93.33      2.22 o 
   2   0   8        0.03        0.44      0.30 o 
   3   0   8      356.36      356.90      5.33 o 
   4   0   8      116.33      104.35      1.81 o 
   5   0   8       33.06       30.94      0.98 o 
   6   0   8      299.75      276.99      5.27 o 
   7   0   8      125.09      121.90      2.65 o 
   8   0   8      301.47      300.56      5.74 o 
   9   0   8        7.29        4.72      0.75 o 
  10   0   8       85.89       79.76      2.01 o 
  11   0   8       61.12       59.29      1.69 o 
  12   0   8      237.68      254.09      5.11 o 
  13   0   8        1.22        3.22      0.58 o 
  14   0   8        7.95        7.12      0.74 o 
 -15   1   8       45.41       46.43      1.32 o 
 -14   1   8        0.11        0.18      0.23 o 
 -13   1   8        9.09        9.46      0.49 o 
 -12   1   8        9.55       10.36      0.41 o 
 -11   1   8        0.58        0.59      0.20 o 
 -10   1   8      153.42      151.83      1.68 o 
  -9   1   8      168.93      171.38      1.83 o 
  -8   1   8      110.83      116.37      1.43 o 
  -7   1   8        2.28        2.80      0.25 o 
  -6   1   8       17.94       18.97      0.39 o 
  -5   1   8       63.16       64.38      0.80 o 
  -4   1   8       17.00       16.29      0.34 o 
  -3   1   8       97.12       88.06      1.02 o 
  -2   1   8        1.93        2.23      0.15 o 
  -1   1   8      207.30      205.11      2.10 o 
   0   1   8      211.60      210.74      2.31 o 
   1   1   8      157.91      159.31      1.97 o 
   2   1   8      110.84      109.58      1.44 o 
   3   1   8        3.05        4.51      0.26 o 
   4   1   8       10.42        9.34      0.35 o 
   5   1   8        1.85        2.31      0.22 o 
   6   1   8       77.44       69.16      1.06 o 
   7   1   8        2.38        2.82      0.29 o 
   8   1   8        2.78        4.68      0.36 o 
   9   1   8       19.80       21.40      1.66 o 
  10   1   8       11.30        9.52      0.66 o 
  11   1   8        0.07       -0.19      0.29 o 
  12   1   8        2.23        2.75      0.43 o 
  13   1   8       18.28       18.06      0.84 o 
 -14   2   8        0.17        0.64      0.31 o 
 -13   2   8      150.31      153.29      2.38 o 
 -12   2   8        5.21        2.96      0.41 o 
 -11   2   8       16.08       12.73      0.71 o 
 -10   2   8       54.11       52.92      1.20 o 
  -9   2   8        4.06        3.78      0.37 o 
  -8   2   8      113.57      110.44      1.74 o 
  -7   2   8       19.81       16.88      0.55 o 
  -6   2   8       28.54       29.66      0.96 o 
  -5   2   8       64.95       61.28      1.10 o 
  -4   2   8       61.72       64.34      1.14 o 
  -3   2   8       36.94       31.76      0.72 o 
  -2   2   8       59.04       54.79      1.15 o 
  -1   2   8      476.58      473.95      6.17 o 
   0   2   8       52.15       46.33      0.80 o 
   1   2   8      331.43      318.02      4.55 o 
   2   2   8      294.08      273.44      3.66 o 
   3   2   8        1.08        0.83      0.26 o 
   4   2   8     1048.11     1081.41     13.44 o 
   5   2   8       32.74       36.98      0.85 o 
   6   2   8       23.51       23.16      0.81 o 
   7   2   8      194.75      191.75      2.76 o 
   8   2   8      164.23      165.50      2.86 o 
   9   2   8        0.16        0.01      0.31 o 
  10   2   8       21.05       20.63      0.84 o 
  11   2   8      210.51      204.18      3.53 o 
  12   2   8       10.66       13.26      0.76 o 
 -12   3   8        2.99        2.75      0.47 o 
 -11   3   8        8.23        7.26      0.51 o 
 -10   3   8        3.53        2.75      0.34 o 
  -9   3   8       26.54       24.39      0.69 o 
  -8   3   8        0.02       -0.20      0.25 o 
  -7   3   8      115.26      112.44      1.81 o 
  -6   3   8       41.08       35.92      0.82 o 
  -5   3   8      130.41      124.23      1.94 o 
  -4   3   8       19.32       18.11      0.60 o 
  -3   3   8        4.59        3.33      0.33 o 
  -2   3   8       32.47       30.01      0.75 o 
  -1   3   8      143.41      140.53      2.15 o 
   0   3   8      176.49      161.49      2.40 o 
   1   3   8       28.74       29.69      0.77 o 
   2   3   8       69.69       64.48      1.38 o 
   3   3   8       19.48       20.00      0.74 o 
   4   3   8        0.13        0.38      0.31 o 
   5   3   8       23.36       21.96      0.79 o 
   6   3   8       15.07       14.40      0.72 o 
   7   3   8       13.21       13.96      0.72 o 
   8   3   8        5.58        7.10      0.64 o 
   9   3   8        0.06       -0.32      0.45 o 
  10   3   8       20.25       21.58      1.19 o 
  -9   4   8       15.71       18.87      0.65 o 
  -8   4   8       30.99       32.46      0.85 o 
  -7   4   8        5.05        3.60      0.36 o 
  -6   4   8        0.01       -0.08      0.26 o 
  -5   4   8       17.53       18.47      0.61 o 
  -4   4   8       40.00       45.15      0.98 o 
  -3   4   8        0.06        0.21      0.24 o 
  -2   4   8       22.05       19.96      0.66 o 
  -1   4   8        1.17        0.62      0.27 o 
   0   4   8       57.81       58.96      1.18 o 
   1   4   8        6.44        5.47      0.41 o 
   2   4   8       32.85       33.15      0.85 o 
   3   4   8       50.40       51.05      1.09 o 
   4   4   8       31.89       28.08      0.96 o 
   5   4   8       24.95       26.89      0.92 o 
   6   4   8        6.45       10.08      0.66 o 
   7   4   8      118.53      113.16      2.28 o 
 -14   1   9        1.82        3.12      0.33 o 
 -13   1   9       37.36       38.52      0.88 o 
 -12   1   9        9.90        8.68      0.48 o 
 -11   1   9       19.14       21.35      0.64 o 
 -10   1   9       42.13       47.20      0.85 o 
  -9   1   9       12.33       12.89      0.42 o 
  -8   1   9       48.83       46.99      0.75 o 
  -7   1   9        7.18        4.72      0.37 o 
  -6   1   9       22.80       21.68      0.66 o 
  -5   1   9      961.47      994.45      9.40 o 
  -4   1   9      130.83      122.96      1.38 o 
  -3   1   9        3.17        2.54      0.25 o 
  -2   1   9      241.20      246.19      2.99 o 
  -1   1   9      285.34      268.41      3.23 o 
   0   1   9      132.90      126.76      1.70 o 
   1   1   9       93.63       90.56      1.46 o 
   2   1   9      595.19      598.46      7.58 o 
   3   1   9      303.73      294.09      3.93 o 
   4   1   9        0.93        1.12      0.29 o 
   5   1   9        0.01        0.12      0.23 o 
   6   1   9      305.03      296.84      4.85 o 
   7   1   9        6.03        5.88      0.49 o 
   8   1   9       67.24       73.82      1.57 o 
   9   1   9        0.53        1.17      0.36 o 
  10   1   9      163.38      165.34      2.94 o 
  11   1   9        9.67       10.34      0.66 o 
  12   1   9       66.45       69.18      1.64 o 
 -13   2   9        1.24        1.10      0.43 o 
 -12   2   9        0.19       -0.13      0.32 o 
 -11   2   9       18.21       21.74      1.37 o 
 -10   2   9       19.64       22.05      0.78 o 
  -9   2   9       13.34       12.16      0.59 o 
  -8   2   9      114.54      112.16      2.43 o 
  -7   2   9        2.47        1.53      0.28 o 
  -6   2   9       71.29       65.62      1.20 o 
  -5   2   9        1.18        0.38      0.24 o 
  -4   2   9        0.62        0.26      0.24 o 
  -3   2   9      132.16      120.23      1.88 o 
  -2   2   9       62.91       57.00      1.09 o 
  -1   2   9        0.80        0.59      0.24 o 
   0   2   9       22.69       20.91      0.66 o 
   1   2   9       79.25       70.51      1.45 o 
   2   2   9       15.59       15.98      0.67 o 
   3   2   9       60.27       62.63      1.14 o 
   4   2   9      535.12      506.04      6.53 o 
   5   2   9       94.89       98.73      1.64 o 
   6   2   9       15.20       14.94      0.59 o 
   7   2   9        6.27        7.37      0.54 o 
   8   2   9        0.01       -0.02      0.30 o 
   9   2   9        1.72        1.78      0.41 o 
  10   2   9       13.50       14.96      0.74 o 
  11   2   9       20.02       20.49      0.89 o 
 -11   3   9        7.41        6.81      0.50 o 
 -10   3   9        2.23        3.97      0.43 o 
  -9   3   9       39.20       39.97      1.06 o 
  -8   3   9        1.46        2.62      0.38 o 
  -7   3   9        7.72        6.85      0.42 o 
  -6   3   9       78.76       77.84      1.39 o 
  -5   3   9        0.82        1.73      0.29 o 
  -4   3   9        2.68        2.00      0.29 o 
  -3   3   9        2.34        2.82      0.31 o 
  -2   3   9       14.70       13.00      0.55 o 
  -1   3   9      141.53      141.85      2.20 o 
   0   3   9       14.95       16.92      0.61 o 
   1   3   9        8.78        9.09      0.49 o 
   2   3   9      100.56       96.68      1.66 o 
   3   3   9      146.90      144.67      2.60 o 
   4   3   9       45.95       42.15      1.12 o 
   5   3   9        6.35        5.16      0.78 o 
   6   3   9       34.16       32.87      1.01 o 
   7   3   9      150.54      155.27      2.86 o 
   8   3   9       57.46       57.68      2.02 o 
   9   3   9       51.04       48.44      1.72 o 
  -7   4   9       41.34       41.14      0.97 o 
  -6   4   9        0.13       -0.52      0.35 o 
  -5   4   9       12.17       10.01      0.50 o 
  -4   4   9       30.49       30.90      0.84 o 
  -3   4   9       16.60       18.10      0.65 o 
  -2   4   9        4.34        2.66      0.34 o 
  -1   4   9       14.41       13.70      0.57 o 
   0   4   9        1.62        1.20      0.32 o 
   1   4   9       41.27       39.71      1.02 o 
   2   4   9        0.18        0.40      0.29 o 
   3   4   9        0.76        0.34      0.48 o 
   4   4   9        0.27       -0.01      0.35 o 
 -14   0  10       18.65       22.55      0.75 o 
 -13   0  10        1.37        1.41      0.30 o 
 -12   0  10        4.75        5.97      0.40 o 
 -11   0  10        4.22        3.55      0.50 o 
 -10   0  10       17.51       16.25      0.69 o 
  -9   0  10      327.33      329.97      5.11 o 
  -8   0  10       28.18       33.89      0.93 o 
  -7   0  10        3.99        7.18      0.48 o 
  -6   0  10      748.96      751.70     10.96 o 
  -5   0  10       23.07       16.11      0.70 o 
  -4   0  10      193.74      174.44      2.85 o 
  -3   0  10      109.68      121.89      2.13 o 
  -2   0  10      516.87      538.47      7.94 o 
  -1   0  10      981.85      980.51     14.15 o 
   0   0  10      268.42      267.73      4.15 o 
   1   0  10       60.21       54.15      2.88 o 
   2   0  10       67.19       63.60      1.64 o 
   3   0  10       49.28       53.85      1.46 o 
   4   0  10        5.12        7.01      0.55 o 
   5   0  10        0.95        1.05      0.37 o 
   6   0  10       85.81       82.20      2.01 o 
   7   0  10       80.79       92.87      2.25 o 
   8   0  10        9.93        9.20      0.71 o 
   9   0  10        0.01       -0.56      0.37 o 
  10   0  10       26.38       34.37      1.87 o 
  11   0  10       71.16       84.08      3.22 o 
 -13   1  10        0.92        2.43      0.54 o 
 -12   1  10        2.36        1.83      0.38 o 
 -11   1  10        1.67        0.84      0.33 o 
 -10   1  10      124.40      119.90      2.22 o 
  -9   1  10        4.40        5.36      0.46 o 
  -8   1  10       31.13       31.05      0.90 o 
  -7   1  10       88.40       91.85      1.50 o 
  -6   1  10      125.31      118.41      1.82 o 
  -5   1  10      300.33      313.59      6.31 o 
  -4   1  10       34.61       32.16      0.70 o 
  -3   1  10        0.63       -0.40      0.30 o 
  -2   1  10        2.18        0.91      0.22 o 
  -1   1  10        9.79        6.85      0.35 o 
   0   1  10       78.70       70.62      1.11 o 
   1   1  10       90.65       95.22      1.53 o 
   2   1  10        1.67        1.94      0.30 o 
   3   1  10       67.47       62.88      1.16 o 
   4   1  10      143.77      144.88      2.53 o 
   5   1  10      239.94      232.96      3.79 o 
   6   1  10       79.16       76.38      2.14 o 
   7   1  10       26.79       28.38      0.91 o 
   8   1  10       31.76       28.60      0.96 o 
   9   1  10        0.28       -0.07      0.32 o 
  10   1  10        7.32        6.33      0.55 o 
  11   1  10        4.93        5.01      0.70 o 
 -12   2  10        5.34        3.63      0.46 o 
 -11   2  10        0.02        0.02      0.32 o 
 -10   2  10        6.64        9.31      0.59 o 
  -9   2  10      116.66      119.99      2.24 o 
  -8   2  10       41.12       40.26      1.07 o 
  -7   2  10       30.14       34.26      0.95 o 
  -6   2  10       20.42       26.80      0.89 o 
  -5   2  10      106.17       96.94      1.63 o 
  -4   2  10        8.81        5.63      0.39 o 
  -3   2  10        0.43       -0.09      0.40 o 
  -2   2  10      229.62      214.15      3.08 o 
  -1   2  10        8.26        7.24      0.44 o 
   0   2  10        0.07       -0.37      0.25 o 
   1   2  10      109.66      102.28      1.70 o 
   2   2  10      122.04      115.12      2.16 o 
   3   2  10       23.79       26.26      0.87 o 
   4   2  10        3.25        3.32      0.41 o 
   5   2  10       85.44       86.97      1.51 o 
   6   2  10       87.33       94.42      1.91 o 
   7   2  10       26.92       30.30      0.98 o 
   8   2  10        0.07       -0.43      0.32 o 
   9   2  10        0.22       -0.40      0.35 o 
  -9   3  10        2.94        1.30      0.36 o 
  -8   3  10       56.29       54.33      1.67 o 
  -7   3  10        3.15        1.32      0.33 o 
  -6   3  10        0.01       -0.16      0.27 o 
  -5   3  10        7.48       10.40      0.51 o 
  -4   3  10        3.43        3.57      0.36 o 
  -3   3  10       70.37       68.84      1.51 o 
  -2   3  10        2.32        1.49      0.29 o 
  -1   3  10        7.78        7.39      0.55 o 
   0   3  10       30.39       29.30      0.79 o 
   1   3  10        6.97        6.85      0.45 o 
   2   3  10        9.69        7.95      0.48 o 
   3   3  10       31.25       34.72      1.01 o 
   4   3  10       13.93       15.34      0.74 o 
   5   3  10        4.25        4.37      0.50 o 
   6   3  10        1.86        1.70      0.42 o 
   7   3  10        0.52        0.90      0.53 o 
  -2   4  10        9.52       11.23      0.58 o 
  -1   4  10        4.00        4.61      0.42 o 
   0   4  10       27.24       27.63      0.84 o 
 -12   1  11        2.51        1.93      0.43 o 
 -11   1  11       64.73       75.78      1.64 o 
 -10   1  11       11.83       11.81      0.65 o 
  -9   1  11       13.24       11.78      0.65 o 
  -8   1  11        0.98       -0.19      0.32 o 
  -7   1  11      156.95      161.07      2.79 o 
  -6   1  11       42.47       40.85      2.00 o 
  -5   1  11      135.20      136.98      2.43 o 
  -4   1  11      237.88      258.53      3.55 o 
  -3   1  11      174.03      172.97      2.51 o 
  -2   1  11        0.03       -0.52      0.35 o 
  -1   1  11       42.25       38.81      0.96 o 
   0   1  11       26.44       24.59      0.63 o 
   1   1  11       42.02       43.31      0.86 o 
   2   1  11       98.53       97.34      1.89 o 
   3   1  11       13.44       13.59      0.69 o 
   4   1  11       51.15       50.98      1.26 o 
   5   1  11       12.12       10.63      0.63 o 
   6   1  11      122.34      128.13      3.55 o 
   7   1  11       14.65       18.30      0.84 o 
   8   1  11       27.95       24.21      0.94 o 
   9   1  11       77.73       86.97      1.89 o 
 -10   2  11        0.07        0.20      0.35 o 
  -9   2  11        0.73        0.17      0.47 o 
  -8   2  11        1.35        0.66      0.53 o 
  -7   2  11       90.81       87.17      2.35 o 
  -6   2  11        9.53        7.66      1.11 o 
  -5   2  11      160.21      156.42      2.74 o 
  -4   2  11       25.50       25.11      0.75 o 
  -3   2  11       34.20       33.49      0.85 o 
  -2   2  11       47.33       44.95      1.00 o 
  -1   2  11       12.50       11.16      0.66 o 
   0   2  11        1.24        0.68      0.28 o 
   1   2  11       32.73       31.45      0.82 o 
   2   2  11       26.30       23.45      0.72 o 
   3   2  11        0.01       -0.43      0.31 o 
   4   2  11        2.67        2.32      0.67 o 
   5   2  11       14.20        8.55      0.74 o 
   6   2  11       30.61       32.00      1.72 o 
   7   2  11        2.26        2.29      0.55 o 
  -7   3  11        2.49        3.98      0.44 o 
  -6   3  11       27.17       27.08      0.88 o 
  -5   3  11        2.58        3.01      0.37 o 
  -4   3  11        0.07       -0.02      0.28 o 
  -3   3  11        0.43        0.87      0.32 o 
  -2   3  11       66.04       64.84      1.31 o 
  -1   3  11        0.29       -0.08      0.28 o 
   0   3  11        3.96        2.65      0.36 o 
   1   3  11        1.41        1.26      0.32 o 
   2   3  11       32.71       37.16      0.96 o 
   3   3  11        2.85        3.63      0.38 o 
   4   3  11        0.25        0.43      0.35 o 
 -10   0  12       32.47       33.00      1.19 o 
  -9   0  12       16.04       17.45      1.35 o 
  -8   0  12        2.98        3.74      0.75 o 
  -7   0  12      107.77      123.84      3.97 o 
  -6   0  12       21.97       24.18      1.50 o 
  -5   0  12        0.00       -0.79      0.52 o 
  -4   0  12       35.04       37.21      1.80 o 
  -3   0  12       44.38       44.33      2.02 o 
  -2   0  12       63.17       60.27      2.40 o 
  -1   0  12       72.84       81.69      2.92 o 
   0   0  12       11.60        9.66      1.05 o 
   1   0  12        2.36        3.37      0.75 o 
   2   0  12       23.03       22.54      1.50 o 
   3   0  12       84.25       89.25      3.22 o 
   4   0  12        0.01        0.75      0.60 o 
   5   0  12      296.24      303.91      8.39 o 
   6   0  12        0.10        0.67      0.67 o 
   7   0  12      110.41      106.02      3.82 o 
 -10   1  12        4.57        4.82      0.52 o 
  -9   1  12       32.79       34.39      1.04 o 
  -8   1  12        4.32        3.64      0.42 o 
  -7   1  12        0.01        0.13      0.32 o 
  -6   1  12        0.48        0.49      0.45 o 
  -5   1  12        0.50       -0.28      0.32 o 
  -4   1  12       83.63       80.65      1.65 o 
  -3   1  12       37.68       36.23      1.02 o 
  -2   1  12       17.18       12.86      0.66 o 
  -1   1  12       35.58       32.53      0.83 o 
   0   1  12       66.19       64.18      1.44 o 
   1   1  12       16.73       16.33      0.93 o 
   2   1  12        1.21        0.64      0.33 o 
   3   1  12        3.55        3.30      0.43 o 
   4   1  12        7.55        8.71      0.59 o 
   5   1  12       23.96       21.77      0.88 o 
   6   1  12       40.14       37.89      1.15 o 
   7   1  12        1.44        0.36      0.38 o 
  -8   2  12       52.72       60.51      1.44 o 
  -7   2  12       17.36       19.41      0.77 o 
  -6   2  12       22.45       23.84      0.87 o 
  -5   2  12       16.19       19.49      0.80 o 
  -4   2  12       20.86       20.36      0.82 o 
  -3   2  12       87.52      101.14      1.99 o 
  -2   2  12        0.01       -0.50      0.33 o 
  -1   2  12       41.34       43.73      1.04 o 
   0   2  12       24.72       29.52      0.91 o 
   1   2  12       26.54       29.39      0.84 o 
   2   2  12        4.04        5.79      0.45 o 
   3   2  12       30.79       28.75      1.24 o 
   4   2  12       31.52       35.72      1.50 o 
   5   2  12       13.95       17.63      1.03 o 
  -7   1  13       19.84       22.06      1.30 o 
  -6   1  13        1.94        2.59      0.66 o 
  -5   1  13        2.07        3.28      0.43 o 
  -4   1  13       20.53       27.27      1.95 o 
  -3   1  13        7.96       11.02      0.82 o 
  -2   1  13        1.41        1.21      0.50 o 
  -1   1  13       24.68       20.42      1.76 o 
   0   1  13       43.94       52.97      1.66 o 
   1   1  13       83.20       87.52      4.01 o 
   2   1  13        7.47        6.96      1.05 o 
   3   1  13        2.36        4.13      0.71 o 
   4   1  13       33.43       36.19      1.43 o 
  -3   2  13       17.30       17.00      0.78 o 
  -2   2  13        3.18        2.43      0.45 o 
  -1   2  13        0.00       -0.46      0.34 o 
   0   2  13        4.23        2.72      0.58 o 
                                                 
